# Supplementary material for: Tff1-expressing Tregs in lung prevent exacerbation of Bleomycin-induced pulmonary fibrosis
Source: Front Immunol. 2024 Sep 2;15:1440918. doi: 10.3389/fimmu.2024.1440918 (PMC11402662; doi:10.3389/fimmu.2024.1440918)
Supplement: Supplementary Table 1 — Upregulated genes of Tregs in BLM-injured lung vs rest in BLM-injured lung (scRNA-seq). [file Table1.xlsx]

## Sheet: Table S1
Treg(BLM) vs Rest(BLM)
Gene	avg_log2FC	q-value
Hopx	3.69681	3.05968e-33
Il1rl1	3.57757	1.68387e-64
Klrg1	3.35007	2.02182e-61
Tnfrsf9	3.09532	3.01528e-60
Foxp3	3.00601	1.1136e-84
Ikzf2	2.92246	7.72531e-56
Il2ra	2.6973	2.30443e-31
Tnfrsf4	2.44525	1.70433e-58
Ctla4	2.41647	6.66184e-39
Cd83	2.37488	5.77145e-37
Gata3	2.28234	1.3271e-36
Areg	2.24833	6.62976e-32
Itgav	2.24818	1.59281e-30
H2afz	2.15618	5.47698e-18
Id2	2.03254	2.6697e-16
Mmd	1.98841	2.88491e-29
Hilpda	1.98394	6.39986e-16
Arl5a	1.9543	1.48943e-19
Stx11	1.95107	1.98094e-31
Pdcd1	1.88892	1.86849e-23
Rgs2	1.75162	3.77338e-16
Traf1	1.74983	3.46061e-19
Sdc4	1.70645	3.56483e-28
Capg	1.67149	9.16546e-26
Rgs16	1.66281	3.6772e-25
Rora	1.65237	1.72994e-11
Tigit	1.64706	6.25181e-21
Nrip1	1.6427	6.13196e-17
Glrx	1.62668	8.02165e-18
S100a4	1.62393	4.77012e-19
Tent5a	1.61293	4.2495e-14
Syngr2	1.59221	4.19547e-13
Fgl2	1.58184	1.55121e-17
Odc1	1.56889	6.49581e-13
Ell2	1.54687	4.93347e-12
Tnfrsf18	1.54678	6.76763e-14
Hacd3	1.53905	6.17402e-18
Cd81	1.51166	3.9853e-27
Neb	1.49545	2.63585e-26
Gadd45b	1.46764	2.84486e-14
Zfp36l1	1.46753	1.73835e-10
S100a6	1.44793	2.80635e-12
N4bp1	1.4316	2.38513e-06
Tank	1.42595	1.43204e-12
Spock2	1.41931	2.02493e-23
Ncmap	1.41747	3.41917e-32
Rel	1.41343	5.39322e-09
Itm2c	1.41245	4.68212e-15
Ubash3b	1.40574	5.25483e-15
Tox2	1.3832	9.00495e-34
Samsn1	1.38143	2.39743e-12
Ccrl2	1.34583	2.01761e-12
Ikzf4	1.33344	3.26861e-19
Itgae	1.3331	7.8401e-12
Syt11	1.33233	6.88833e-12
Nfkb1	1.33119	1.45579e-11
Psen2	1.3232	1.03178e-13
Gpr55	1.32148	2.06445e-10
S100a10	1.31863	2.89184e-13
Myo1g	1.31274	8.41692e-12
Cish	1.31245	1.8828e-12
Slc25a19	1.30251	3.2062e-16
Ass1	1.29499	7.23669e-10
Mif4gd	1.29334	8.45762e-10
Serinc3	1.28439	3.13428e-16
Picalm	1.28426	3.68994e-11
Tspan13	1.27877	4.9473e-10
Ddit4	1.2778	3.69276e-06
Ifi27l2a	1.26938	1.10328e-05
Fam129a	1.26473	2.06985e-14
Il1r2	1.2626	5.47872e-11
Nfkbia	1.25692	2.83247e-11
Ednrb	1.25689	2.51817e-17
Nt5e	1.24541	0.00281004
Dgat1	1.23719	5.14545e-08
Nrn1	1.22742	1.84861e-16
Gm2a	1.22633	2.42548e-08
Itga4	1.22015	3.71451e-10
Rab8b	1.2103	6.99547e-10
Ccr3	1.20011	2.04995e-17
Gbp7	1.19923	1.13748e-07
Cmtm7	1.19881	8.26525e-14
Srgn	1.1979	2.84455e-18
Ctla2a	1.19459	0.000159733
Cd52	1.19458	2.27339e-14
AW112010	1.19351	1.11487e-08
Pcyt1a	1.1829	2.24407e-11
Gpr65	1.17613	1.16703e-07
Sla	1.17601	1.78132e-07
Eea1	1.16528	4.22511e-05
Vim	1.16475	1.24672e-07
Bhlhe40	1.16032	2.54493e-05
Maf	1.15348	1.49998e-11
H1f0	1.1498	1.23484e-10
Ttc39c	1.14495	4.44873e-18
Hcls1	1.13884	2.228e-06
Lpcat1	1.12223	1.12e-10
Trp53inp1	1.1182	1.71739e-07
Izumo1r	1.11814	1.39935e-09
Fam110a	1.11531	7.16888e-12
Ets2	1.11225	1.04063e-06
Gpx4	1.10427	1.9149e-05
Arl5c	1.10248	0.00739414
Dusp4	1.10186	2.76787e-15
Tmem173	1.0979	2.14362e-17
Snx18	1.09729	0.000272123
Ptprcap	1.09722	2.85912e-07
Lclat1	1.09704	4.67036e-17
Sh3bgrl	1.08029	3.27789e-06
Zdhhc23	1.07483	2.96647e-10
Myadm	1.07453	0.000424103
Slc25a51	1.06901	8.20371e-06
Impa2	1.06204	5.39122e-10
Bcl2l1	1.06171	4.4457e-10
Cyfip1	1.05871	9.82365e-15
Sytl2	1.05434	1.02247e-07
Emp3	1.05183	5.06451e-05
Nrp1	1.05086	3.7471e-06
Kdm2b	1.04808	3.93133e-07
Prr13	1.04482	4.5967e-07
Tox	1.04125	0.000337028
Tnfrsf1b	1.03982	0.00815195
Swap70	1.03958	4.99776e-21
Nfkbie	1.03777	1.99849e-06
Pla2g16	1.02329	2.30105e-05
Ifrd1	1.02209	2.16863e-05
Hspa2	1.01676	6.63201e-05
Gabpb1	1.01146	0.00427363
Rab11fip1	1.00627	6.51658e-07
Ptms	1.00594	8.0523e-07
Ly6e	1.00074	2.28771e-10
Atxn1	1.00052	1.05337e-05
Lgals1	0.99898	5.7693e-08
Spty2d1	0.989051	0.0014805
Serpinb6a	0.98753	1.18753e-06
M6pr	0.983623	0.000299973
Cdkn1a	0.976422	0.0068503
Ccr5	0.974744	0.00283781
Gm45716	0.974663	0.0239892
Vmp1	0.971352	0.000238683
Gbp3	0.966951	0.000233704
Nfkbid	0.96583	5.82404e-05
Cd5	0.962737	0.00119845
Mxi1	0.962618	2.60357e-06
Sit1	0.958707	2.56232e-05
Dgat2	0.955548	2.6374e-09
Cotl1	0.955285	3.17868e-06
Mapkapk2	0.94035	2.53223e-05
Rbpj	0.937674	0.00437634
Jak2	0.935118	2.00119e-07
Snx9	0.933497	5.05738e-09
Gstp3	0.932816	0.0107048
Pfn1	0.928679	0.000105319
S100a11	0.926049	7.83212e-06
Pim1	0.92566	2.67934e-07
Anxa11	0.918426	7.92645e-06
Smco4	0.917497	2.0323e-06
Mapkapk3	0.914731	2.34101e-05
Ltb	0.912246	2.67282e-06
Pglyrp1	0.911103	2.38212e-06
Sdf4	0.908751	0.000507016
Anp32a	0.908491	0.00191464
Itgb7	0.905877	4.51362e-05
Tspan32	0.90535	2.12286e-07
Gem	0.904883	4.95522e-06
Dot1l	0.903812	0.00612901
Ctsz	0.903007	8.57424e-05
Lamc1	0.901744	1.386e-10
Angptl2	0.899939	2.68794e-08
Ahnak	0.893393	0.00113174
Ssbp3	0.884452	0.0370506
Phlda1	0.883073	0.00506092
Lmnb1	0.875373	0.000234039
Faim	0.874996	9.46906e-06
Soat1	0.873339	0.0130243
Cd4	0.871366	6.18236e-07
Zdhhc2	0.869426	0.000316552
Batf	0.867088	4.24797e-08
Sh3rf1	0.860291	4.8565e-12
Wls	0.858051	1.97165e-05
Ccr8	0.851881	9.426e-11
Tmem123	0.847263	8.60822e-05
Shisa5	0.842141	4.80427e-06
Lig1	0.84195	0.00050526
Arf4	0.82924	9.93678e-05
Dynlt3	0.828109	7.58304e-06
Tff1	0.827456	4.78951e-19
Tmem158	0.827191	7.35504e-14
Ctsb	0.826458	0.00230616
Rps6ka1	0.824409	8.11557e-06
Isy1	0.820891	0.00376734
Gnai2	0.820005	7.94797e-06
Mdh1	0.817074	0.0120772
Ptp4a2	0.81585	3.17885e-07
Jdp2	0.810664	0.00095572
Runx1	0.808969	0.00220824
Slc15a3	0.807012	9.27723e-07
Tiam1	0.798123	7.92786e-09
Sec11c	0.797395	0.000180535
Inf2	0.796796	5.37247e-08
Chmp2a	0.796165	0.00565411
Gnb2	0.793802	0.0238034
Osbpl3	0.789384	0.001102
Sema4b	0.788199	1.92263e-07
Egln3	0.783542	4.862e-05
Dst	0.781327	1.09556e-08
Cd2	0.780152	0.0365328
Il2rg	0.775009	0.00133505
Ebi3	0.772189	1.6807e-11
Fth1	0.771991	2.01393e-07
Ndufc2	0.76234	0.00204452
Dera	0.761844	3.84916e-07
Actb	0.761604	1.81866e-11
Sesn1	0.754593	1.94879e-05
Sh3bgrl3	0.751325	0.00139858
Adam17	0.750283	0.0275244
Ubl3	0.750175	0.0241895
Ramp1	0.750163	0.0032372
Sdhaf1	0.748576	0.0011223
Ucp2	0.747854	0.000967402
Yipf1	0.746406	1.03032e-05
Pkm	0.744722	0.0299544
Acod1	0.741491	0.00209264
Camk2n1	0.739706	0.0126395
Atpif1	0.735872	0.0141522
Ehbp1l1	0.72864	1.42265e-06
Pou2f2	0.723544	1.2903e-05
Sdcbp2	0.723385	5.60806e-07
Actr3	0.719854	6.96358e-05
Nfkbiz	0.719547	0.0283371
Pnkd	0.716985	8.4186e-08
Sumo2	0.716074	0.0072034
Cd44	0.713882	0.00531329
Hif1a	0.711303	0.00200414
Asb2	0.70751	9.84618e-07
Ephx1	0.706882	0.00142477
Nrros	0.706858	2.97381e-06
Ptprj	0.70566	0.000191084
Elk3	0.690402	0.024991
Itgb8	0.690242	1.04944e-11
Nol10	0.688066	0.0170822
Hoxb4	0.683292	2.69352e-11
Pdcd1lg2	0.67902	0.00274075
Slc26a2	0.677	0.0024276
Ebp	0.675891	0.00242034
Pqlc1	0.669439	5.61928e-05
Lmbrd1	0.666555	0.00213232
Mrpl52	0.66465	0.00503859
Rhof	0.660639	0.00738029
Lrrc8c	0.659069	0.00601916
Trac	0.658073	0.00469417
Tmsb4x	0.655031	4.21963e-11
Ccr6	0.650741	0.00280056
Spcs2	0.644896	0.0209516
Actg1	0.640172	4.78767e-07
Fem1c	0.637083	0.0290817
H3f3b	0.636219	0.000671457
Endod1	0.625824	0.00585769
Map2k3	0.625427	0.0258882
Tnfrsf8	0.623257	1.0622e-13
Dnajb13	0.620938	1.72166e-05
Abca2	0.619839	0.00481434
Dhrs3	0.619113	0.000762605
Cd38	0.604561	8.35195e-10
Raph1	0.600261	0.0145721
Nfil3	0.594678	0.0217517
Laptm5	0.585176	0.00525683

## Sheet: Table S2
Treg(BLM) vs Treg(Naive)
Gene	avg_log2FC	q-value
S100a8	1.51875	7.65e-11
Ccr3	1.11925	0.00236448
AA467197	0.898749	0.0208288
Phc3	0.870622	2.26e-06
X1110004F10Rik	0.809112	0.0030424
Lta4h	0.808199	0.00655885
Atp6v0b	0.803266	5.18e-05
Dst	0.78638	4.3e-05
Gla	0.770629	5.65e-06
Ero1l	0.766116	6.59e-08
Dhrs3	0.746872	6.83e-05
Sgip1	0.730317	8.26e-11
Stk11	0.724072	0.0199775
Dbnl	0.715461	0.0422598
Agpat3	0.690877	8.79e-07
AI504432	0.679227	0.00980445
Tspan14	0.672339	4.77e-06
Tff1	0.640736	0.0418654
Arrb1	0.635973	0.00538865
Gabarapl1	0.634905	4.18e-10
Mfsd1	0.630047	0.00177136
Bcl10	0.627158	0.0205662
Nudcd3	0.613468	6e-05
Ylpm1	0.611998	3.88e-06
Lamtor2	0.610361	3.68e-08
Brd1	0.609487	2.91e-06
Setd3	0.607453	0.00220801
Ddx54	0.60113	0.00186998
Hspa2	0.597721	0.000801638
Bcor	0.594894	0.00425035
Dcaf7	0.5927	0.000133186

## Sheet: Table S3
	Lung v Spleen	Lung	Spleen
Gene	Fold Change	FPKM	FPKM
Mir5136	55536.1	5553.61	0
Mir1892	37454.2	3745.42	0
Mir677	26097.8	2609.78	0
Mir207	19444.5	1944.45	0
Mir7091	19444.5	1944.45	0
Mir3473d	11940.3	1194.03	0
Snord8	11380.6	1138.06	0
Snord33	9705.25	970.525	0
Snord89	7803.88	780.388	0
Mir425	5751.38	575.138	0
Mir705	4291.36	429.136	0
Mir1902	3837.57	383.757	0
Mir93	3773.58	377.358	0
Mir1907	2962.35	296.235	0
Mir8100	2382.3	238.23	0
Mir1938	2339.6	233.96	0
Mir1929	2150.64	215.064	0
Scgb1a1	2034.58	3020.7	1.48468
Rnu11	2033.89	203.389	0
Retnla	1767.27	874.459	0.494809
Tff1	1561.42	156.142	0
Rnu12	1492.78	149.278	0
Trem2	1380.73	150.823	0.109234
Mir1955	1370.52	137.052	0
Mir6992	1276.56	127.656	0
Mgp	1162.82	116.282	0
Ctsk	1095.56	109.556	0
Mir8092	1014.75	101.475	0
Spp1	987.761	4559.81	4.61631
Plet1	972.024	97.2024	0.0588904
Sftpc	948.276	94.8276	0
Gm12238	891.498	89.1498	0
Mir6391	876.942	87.6942	0
Snora24	851.558	85.1558	0
Car4	813.079	81.3079	0
Gm1987	781.857	113.431	0.145079
Mir6345	751.78	75.178	0
Mir1668	721.206	72.1206	0
Mmp12	655.926	130.299	0.198649
Timp1	620.086	62.0086	0
Mir6539	601.786	60.1786	0
Snora43	494.597	49.4597	0
Mir6363	481.756	48.1756	0
F7	474.587	47.4587	0
Ccl8	434.777	43.4777	0
Snora17	427.068	42.7068	0
Ltc4s	292.972	29.2972	0
Bc1	252.64	25.264	0
Pmp22	245.446	24.5446	0
Dab2	244.831	24.4831	0
Cyp2f2	238.229	23.8229	0
Snora16a	183.629	18.3629	0
Olr1	183.037	18.3037	0.0705011
Dcn	182.747	22.2279	0.121632
Bst1	178.863	17.8863	0
Syngr1	178.796	28.2779	0.158157
Tm4sf1	171.527	17.1527	0
Mir8102	164.866	16.4866	0
Cav1	161.769	16.1769	0
Mt2	161.182	16.1182	0
Gpnmb	160.789	116.645	0.725452
Scgb3a2	159.676	15.9676	0
Fcrls	148.193	14.8193	0
Dcstamp	144.418	14.4418	0
Sparc	144.384	22.9115	0.158684
Il6	139.196	13.9196	0
Ecscr	137.377	13.7377	0
Ear1	136.3	13.63	0
Col1a2	133.762	13.3762	0.0390911
Fabp4	130.794	58.2893	0.445656
Gm24148	126.133	12.6133	0
Slc9a3r2	123.814	16.1397	0.130354
Pdpn	117.173	11.7173	0
Krt19	116.589	11.6589	0
Dmkn	116.308	11.6308	0
Cyr61	113.62	12.0439	0.106002
Atcayos	113.554	11.3554	0
Clec5a	107.638	14.6756	0.136342
Saa3	102.619	10.2619	0
Fabp1	101.754	10.1754	0
Sec14l3	101.172	10.1172	0
Cyp4b1	99.6238	9.96238	0
Cbr2	99.3509	58.9449	0.5933
Ms4a8a	96.8848	21.3877	0.220754
Npy	95.8323	9.58323	0
Mgl2	94.2426	13.5485	0.143762
Ccl12	90.6896	9.06896	0
Ccl6	89.0056	1545.19	17.3606
Arg1	88.6056	33.6774	0.380082
9430020K01Rik	85.4381	8.54381	0.0591486
Olfml2b	84.4581	8.44581	0.0334115
5430437J10Rik	83.6736	8.42568	0.100697
Kazald1	82.6443	8.26443	0
Siglecf	80.5778	8.05778	0.0438359
Egfl7	79.6924	8.0412	0.100903
Ccl2	76.6276	12.3624	0.161331
Slc36a2	73.7615	7.37615	0
Sdpr	73.104	9.90734	0.135524
F10	69.25	11.6421	0.168117
Fibin	67.1101	6.71101	0
Chil3	66.7661	1161.33	17.394
Lyz2	66.3102	24947.3	376.221
Prkcdbp	65.4401	6.54401	0
Lyz1	65.2495	1953.23	29.9348
Ramp2	65.1768	18.9394	0.290585
Cxcl17	64.6562	6.46562	0
Sftpd	64.5974	6.45974	0
Krt8	64.3729	6.43729	0
Mmp19	63.6147	6.36147	0.0628934
Olfr132	62.5119	6.25119	0
Pald1	61.3604	8.73392	0.142338
Tmem98	60.9446	6.09446	0
Ccl17	60.7733	19.1648	0.315349
Ccl9	60.6065	77.2515	1.27464
Igfbp6	60.5208	6.05208	0.0892383
Dleu7	59.7171	5.97171	0
AU022793	58.8587	5.88587	0
Tarm1	58.1308	14.9746	0.257602
Olfr1109	58.119	5.8119	0
1110017D15Rik	58.0903	5.80903	0
Gpihbp1	57.7071	5.77071	0
Cypt15	57.5746	5.75746	0
Mfap2	56.5271	5.65271	0
Hnmt	56.4435	5.64435	0
Rnase2a	56.4169	5.64169	0
Irg1	55.9288	13.6006	0.243177
Vmn1r5	55.1155	5.51155	0
C1ra	54.6079	6.18729	0.113304
Tmem100	54.6026	5.46026	0
Eml1	54.3017	5.43017	0.0269847
Il19	54.2129	5.42129	0
Fxyd1	53.2682	5.32682	0
Cd63	52.8464	538.6	10.1918
Afap1l1	52.3841	5.23841	0
Il17f	51.6804	5.16804	0
Flrt3	50.8484	5.08484	0
Olfm1	50.8373	21.6268	0.425412
Sat2	50.4281	5.04281	0
Tppp3	50.2039	41.547	0.827565
Lpl	50.0242	123.112	2.46105
Cryab	49.4545	7.16961	0.144974
Wfdc17	49.3946	1351.5	27.3613
Sftpa1	49.3139	4.93139	0.0375768
Emp2	49.1557	4.91557	0
Fermt2	48.9874	4.89874	0
Il5	48.6967	4.86967	0
Cd300lg	48.1798	8.68648	0.180293
Lilra5	47.8132	16.9831	0.355197
Fst	47.6824	4.76824	0.0410185
Lyve1	47.4553	4.74553	0
Col3a1	47.4272	4.74272	0
Apold1	47.2296	4.72296	0.0940756
Gstm2	47.1213	10.8362	0.229964
Gm10324	46.6492	4.66492	0
Lhfpl2	46.5828	4.65828	0
Folr2	46.5613	5.15839	0.110787
Nxnl2	46.2644	4.62644	0
Ifna7	46.1877	4.61877	0
Col1a1	46.0938	5.94131	0.128896
Il17a	45.88	4.588	0
Pde9a	45.7762	4.57762	0
Parva	45.6629	4.56629	0
Clec7a	44.2214	152.03	3.43793
Speer4cos	43.6975	4.36975	0
Pdlim3	43.4116	4.34116	0
Smoc2	43.0622	4.30622	0.0367605
Rnf217	42.6075	4.26075	0
Mblac1	42.4824	4.24824	0.0876967
Upk1b	42.4536	4.24536	0
Tex35	42.4158	4.24158	0
Bgn	42.4026	13.1276	0.309594
9230102O04Rik	41.7651	4.17651	0
Lrrc43	41.6152	4.16152	0
Cds1	41.2193	4.12193	0.051999
Angpt4	41.1319	4.11319	0
Cldn5	40.9558	6.54109	0.159711
Il1rn	40.5185	56.8235	1.40241
Gja1	40.4703	4.04703	0.0665924
Pla1a	40.4117	4.04117	0.0546217
Nts	40.2103	4.02103	0
Defb38	40.1381	4.01381	0
Dpep2	39.9105	28.9471	0.725301
Calca	39.7014	5.72348	0.144163
Hist3h2bb-ps	39.6881	3.96881	0
Igfbp2	39.4831	3.94831	0
Fn1	38.9983	33.4297	0.857209
Serping1	38.9742	9.3289	0.239361
Lypd2	38.9059	3.89059	0
Gmpr	38.754	5.43366	0.140209
Olfr683	38.4171	3.84171	0
Msln	38.3146	3.83146	0
Cib2	37.697	34.441	0.913628
Galnt14	37.6093	3.76093	0
Nnmt	37.5871	3.75871	0
Eva1c	37.3455	3.73455	0
Aqp5	37.3255	3.73255	0
Krt7	36.9939	3.69939	0
Fbln5	36.9116	3.69116	0.0169669
Gab1	36.898	3.6898	0.0414705
Arl11	36.7721	22.2745	0.605744
Ang	36.6058	24.2682	0.662961
Slc25a2	36.584	3.6584	0.084768
Hacd1	36.3446	3.63446	0
Wfdc13	36.3025	3.63025	0
Tmem178	35.9718	3.59718	0
4930428D20Rik	35.8386	3.58386	0
Areg	35.5097	207.399	5.84063
Fkbp1b	35.4509	17.7202	0.499852
Mmp2	35.3869	3.53869	0.0680969
Sbk2	35.2308	3.65055	0.103618
Plscr2	34.75	3.475	0
Fxyd6	34.3279	3.43279	0.0608982
Scarna13	34.2699	3.42699	0
1190005I06Rik	34.2691	3.42691	0
Tspan1	34.2157	3.42157	0
Rgs4	34.1948	3.41948	0
Fmo1	34.0962	3.40962	0
Cd163l1	34.025	3.4025	0.0297162
Ces1d	33.3464	3.33464	0.0548703
Gprc5a	33.291	3.3291	0.0517776
Calml4	33.2587	3.32587	0
Ldb2	33.0152	3.30152	0
Arhgdig	32.9974	3.29974	0
F11r	32.9949	36.3898	1.10289
Slc10a6	32.8135	3.28135	0
Snx7	32.5886	4.80418	0.147419
Hal	32.3177	3.23177	0.0378273
Sod3	32.295	5.08746	0.157531
Akr1c14	32.2823	3.22823	0
Tspan18	32.1319	3.21319	0.027225
Eps8l2	32.1159	3.21159	0
Ppp1r1a	32.0475	3.20475	0.0887457
Coro6	32.0179	3.20179	0
Mfap5	31.8084	3.18084	0
AA467197	31.7077	49.5721	1.56341
G0s2	31.5976	76.8096	2.43087
Fam71d	31.5285	3.15285	0
1700003M02Rik	30.9875	3.09875	0
Cd34	30.9839	3.09839	0.0427319
Sprr3	30.9675	3.09675	0
Lmo1	30.8922	4.071	0.131781
Ear3	30.8491	26.4415	0.857123
Olfr523	30.7531	3.07531	0
Gjc1	30.6167	3.06167	0
Ctgf	30.5917	3.05917	0
1810021B22Rik	30.4861	3.04861	0
Wfdc10	30.478	3.0478	0
Kdelr3	30.3866	4.86112	0.159976
Fkbp9	30.3098	3.03098	0.0688257
Hyal1	30.2349	3.02349	0.0490398
Dmxl2	30.0818	3.62486	0.1205
Msr1	29.8969	28.392	0.949665
Tmem119	29.6527	4.58878	0.154751
Mamld1	29.5106	2.95106	0
Il17rc	29.4863	2.94863	0.0466788
Gdf10	29.169	2.9169	0
5430421N21Rik	29.1479	26.5471	0.910773
1810011O10Rik	28.7502	2.87502	0
Gja4	28.7423	2.87423	0
B3gnt7	28.7131	5.80157	0.202053
Cav2	28.4049	8.62968	0.30381
Fosl2	28.2673	15.4289	0.545822
Olfr160	28.128	2.8128	0
Plekhg1	27.7458	3.06674	0.11053
A930002C04Rik	27.7162	2.77162	0
Sncg	27.5686	2.75686	0
Psma8	27.3039	3.54724	0.129917
2900079G21Rik	27.256	2.7256	0
AI507597	27.2013	2.72013	0
Adora2b	27.0837	6.38768	0.23585
Cfh	26.8929	9.36021	0.348055
Me1	26.7496	2.67496	0.0632594
Lman1l	26.6721	2.66721	0
Osmr	26.6236	2.66236	0.0416933
Prelp	26.5337	2.65337	0
BC100451	26.4003	2.64003	0
Anxa3	26.2609	69.3035	2.63904
Ccl24	26.2274	21.0644	0.803145
Cxcl3	26.2248	2.62248	0
Ghr	26.2013	3.99567	0.152499
Ccdc87	26.1631	2.61631	0.0326426
D930032P07Rik	26.1193	2.61193	0.0872209
Serpinh1	26.0637	2.60637	0.0954357
Nanos3	26.0463	2.60463	0
Prickle4	25.8337	2.58337	0
Rab7b	25.6891	19.2672	0.750015
Btnl5-ps	25.6588	2.56588	0.0809229
Rem1	25.5801	2.55801	0.0691497
Tusc5	25.5239	2.55239	0
Atp6v0d2	25.4334	112.243	4.41322
Clec4d	25.3661	10.8465	0.427598
Cbr3	25.3222	10.1889	0.40237
Ccdc80	25.2907	9.9282	0.392563
Bbs5	25.2576	2.52576	0.0796576
Alox15	25.2121	8.81947	0.349811
Tnfrsf19	25.0751	2.50751	0.087077
Dusp8	25.0578	2.50578	0
Il34	24.9398	2.49398	0
Igfbpl1	24.9384	2.49384	0
Gc	24.8952	2.48952	0
B230214G05Rik	24.7934	2.47934	0
Lrrc48	24.6616	5.76707	0.233848
Zfp114	24.6615	3.51905	0.142694
Plvap	24.6615	13.1576	0.533528
Clec4e	24.5043	28.6384	1.16871
1700012B07Rik	24.41	2.441	0
Cd14	24.4091	277.107	11.3526
Krt79	24.2873	2.42873	0
Fndc3b	24.2701	3.16021	0.13021
Cldn3	24.1607	2.41607	0
Tmeff2	24.1497	2.41497	0
Hist1h2bb	24.112	2.4112	0
Lrg1	23.957	20.1837	0.842497
Gnai1	23.9078	2.39078	0
Col6a1	23.8999	2.38999	0
Nkapl	23.847	2.3847	0.0773577
Osbpl1a	23.8362	2.38362	0.0773145
S100a1	23.8358	180.822	7.58615
Mgll	23.8082	5.51197	0.231516
Gm12169	23.7823	5.6095	0.235869
Fxyd7	23.7808	4.88175	0.205281
Gm11517	23.7808	4.83035	0.20312
Tmem63c	23.7808	5.13826	0.216068
Fam20c	23.6046	8.15212	0.345361
Loxl3	23.4285	2.94177	0.125564
Ckmt1	23.3786	2.33786	0
Hormad2	23.3404	3.9675	0.169984
Garnl3	23.2505	2.32505	0
C3ar1	23.1753	8.74285	0.377249
Plcd3	23.1732	2.31732	0.0683381
Slc27a3	23.1296	2.31296	0.093788
Wisp1	23.0762	4.62374	0.200368
C030018K13Rik	23.0351	2.30351	0
Inmt	22.9362	2.29362	0
Fblim1	22.8958	4.68523	0.204633
Amd2	22.6827	2.26827	0.0226919
Tm4sf19	22.679	2.2679	0
Ctsl	22.6688	122.791	5.41675
B4galt2	22.5387	2.25387	0.0867173
Gm12108	22.4609	2.24609	0.0809568
Spint1	22.4596	8.38907	0.373518
Slc41a2	22.4107	4.65658	0.207784
Adgrl2	22.3967	2.58765	0.115537
Ctla2b	22.3828	172.326	7.69902
Tnc	22.3114	2.23114	0.0699772
Npnt	22.2305	8.30917	0.373774
Arg2	22.1661	10.6117	0.478736
Ear2	22.1565	204.778	9.24235
Ctla2a	22.1519	425.792	19.2215
Cxcl14	22.0406	2.20406	0
Car13	22.0193	3.04734	0.138394
Cxcl16	22.0193	50.2551	2.28232
BC100530	21.8892	2.18892	0
Olfr75-ps1	21.8886	2.18886	0
Lrrc4c	21.8026	2.60234	0.119359
Arntl2	21.7937	2.17937	0.0412183
Pkd2	21.7315	2.17315	0
Sox7	21.6702	2.16702	0
Olfml3	21.5299	12.2327	0.568173
Cdkn1a	21.518	70.7338	3.28719
Il23r	21.516	6.37196	0.29615
Slc34a2	21.4214	2.14214	0.0243212
Ccr1	21.2201	42.1393	1.98582
Gstm1	21.1881	133.628	6.30674
Rhoj	21.1385	2.84516	0.134596
Mt1	21.1243	378.377	17.9119
Ugt1a6a	21.1172	2.11172	0
Cyp2j6	21.0701	2.10701	0
Gm14023	21.0649	2.10649	0.0613241
Apol10a	21.0516	2.10516	0
Angpt2	21.0367	2.10367	0.0287764
4931420L22Rik	21.0184	2.10184	0
Col6a2	20.9921	2.09921	0.0273951
Mmrn1	20.9876	5.48807	0.261491
Il1b	20.9355	485.49	23.1898
Cyb561	20.9037	13.3476	0.638528
Pik3r6	20.8154	5.32737	0.255934
Rbp1	20.7217	2.07217	0.079752
Gm5126	20.7115	2.07115	0
Wfdc2	20.6981	15.9757	0.771844
Pawr	20.698	2.46493	0.11909
Tmem53	20.6888	8.87024	0.428746
Mid2	20.6884	2.06884	0.0675942
Phf21b	20.6557	2.06557	0.0827732
Mcemp1	20.5672	79.4494	3.86292
Snhg14	20.5445	2.05445	0
Vdr	20.2577	3.29911	0.162857
Olfr1424	20.2576	2.66254	0.131434
C1qtnf5	20.2104	2.02104	0
Enpp3	20.205	2.0205	0
Lgals3	20.0989	453.481	22.5625
Hlf	20.0832	2.00832	0.0883792
Epha2	20.0759	2.00759	0
Slc26a9	20.0512	2.00512	0
Abca9	20.0375	2.55149	0.127336
Jag1	19.933	1.9933	0.0547533
S100a16	19.9221	1.99221	0
Robo4	19.8881	1.98881	0
Olfr722	19.7875	1.97875	0
Zfand4	19.7709	4.81921	0.243753
Olfr816	19.7605	1.97605	0
Fbn1	19.7225	1.97225	0.00995212
Nxpe5	19.6706	2.70547	0.137539
Gab2	19.636	11.1029	0.565437
1500012K07Rik	19.5172	1.95172	0.045223
Ptx3	19.3319	1.93319	0
4933406D12Rik	19.2762	1.92762	0
D030045P18Rik	19.1718	1.91718	0
Foxf1	19.1609	1.91609	0
Plau	19.101	1.9101	0.0451807
Ttc22	18.9853	1.89853	0
Dusp3	18.9366	6.40104	0.338025
Gm16861	18.9365	11.0458	0.583307
Pira11	18.9198	1.89198	0
Cxcl2	18.8485	83.1224	4.41003
2610203C22Rik	18.8448	1.88448	0
Ccl22	18.7898	10.1763	0.541587
Ier3	18.7364	45.0847	2.40626
Tnfsfm13	18.7273	7.91614	0.422706
Oprm1	18.7143	1.87143	0.0750659
Cd109	18.6157	1.86157	0.0511346
Mecom	18.613	1.8613	0
Fabp5	18.4609	414.546	22.4554
Fam159a	18.4452	1.84452	0
4930598F16Rik	18.4394	1.84394	0
Ltb4r1	18.408	29.9957	1.62949
Lox	18.3082	1.83082	0
Galnt18	18.3055	1.83055	0
Ak1	18.2895	1.82895	0.0530057
0610040J01Rik	18.276	4.24295	0.23216
Gabrq	18.2375	1.82375	0
Tsku	18.2155	2.28794	0.125604
Sox18	18.0643	1.80643	0
S100a3	18.0558	13.8256	0.765716
C5ar1	17.9706	49.5704	2.75842
Gm10696	17.917	1.7917	0
Kcnj8	17.909	2.61746	0.146153
Ablim3	17.8713	1.78713	0
Cnga2	17.8484	1.78484	0
Hist1h2ai	17.7087	1.77087	0
Gm4971	17.7016	1.77016	0
Itgax	17.6807	24.1273	1.36461
Esm1	17.6154	7.17344	0.407225
Gm5127	17.6154	2.12271	0.120503
Bok	17.6154	2.77659	0.157623
Prkg2	17.6047	1.76047	0
1700029J03Rik	17.5506	1.75506	0
Sftpb	17.531	1.7531	0
Tspan12	17.4982	1.74982	0
Aebp1	17.3629	1.73629	0.0998143
Ttc16	17.3378	3.44116	0.198477
Neurl1b	17.3322	1.73322	0
Pi16	17.3219	2.4608	0.142063
Aldh1a1	17.2343	1.72343	0
Aifm2	17.1882	11.441	0.665631
Olfr518	17.1222	1.71222	0
Tnfsf12	17.1024	1.76206	0.10303
Cct6b	17.0347	1.70347	0.0604403
Pira6	17.0304	13.1882	0.774393
Ctdspl	17.0281	2.23014	0.130968
Gpr25	16.9728	1.69728	0.0550582
Gm5643	16.9384	16.8513	0.994859
Ankrd42	16.8333	1.68333	0.0374746
Lrrtm3	16.7863	1.67863	0
Vmn1r56	16.7412	1.67412	0
Slc22a18	16.7365	3.7368	0.223272
Serpinb8	16.5946	1.65946	0
Hspa1a	16.4949	117.335	7.11343
1700067K01Rik	16.4891	1.64891	0
Tmem121	16.4798	1.64798	0
Gm15455	16.3382	1.63382	0.0343516
Cgnl1	16.3261	1.63261	0.0147286
Fam216b	16.3224	1.63224	0
Akr1b8	16.2797	1.62797	0.0880168
Dclk1	16.278	1.6278	0.066318
Pou5f1	16.2776	1.62776	0
Mir143hg	16.2682	1.62682	0
1810013A23Rik	16.2681	1.62681	0
Gm5142	16.2644	1.62644	0
Slc15a3	16.1999	20.4746	1.26387
Ear10	16.1593	1.61593	0
D130017N08Rik	16.1475	3.12152	0.193313
Irak1bp1	16.1474	2.77321	0.171743
Cx3cl1	16.0741	2.1131	0.13146
Tjp1	16.0602	1.60602	0.0868139
Sema3f	16.0046	1.60046	0
Card9	15.9419	21.9219	1.37511
Rbp7	15.8539	3.96298	0.249969
4930579K19Rik	15.8538	1.62012	0.102191
Pakap	15.7783	1.57783	0
Cxcr1	15.769	1.5769	0
Lrfn3	15.6916	1.56916	0
5330417C22Rik	15.6777	2.42504	0.154681
Aqp1	15.6468	1.56468	0.0377977
Scnn1b	15.643	2.42642	0.155112
Kcns3	15.6384	1.56384	0
Gla	15.6062	17.0579	1.09302
Creb3l3	15.5589	1.55589	0
Tspan7	15.5016	4.77435	0.307991
Sparcl1	15.4842	1.54842	0
Jam2	15.4836	1.54836	0.0627842
Irx5	15.4824	1.54824	0
Atf3	15.4474	87.6519	5.67423
Calcoco2	15.3965	1.53965	0.0529718
LOC100038947	15.382	33.291	2.16428
Ptges	15.3166	1.53166	0
Gm13139	15.306	1.55463	0.10157
Alox5ap	15.1982	143.708	9.45558
Kcnk1	15.1492	3.48262	0.229888
Tmem144	15.084	1.5084	0.0925728
Dlk2	14.9738	2.39334	0.159835
1810019D21Rik	14.9735	2.47114	0.165034
Csf2	14.9731	3.50172	0.233867
Snora41	14.9731	864.242	57.7196
Adm	14.9731	7.38818	0.49343
Ednrb	14.9714	2.23765	0.149462
Atp2b2	14.9691	1.49691	0
Lrrc36	14.9592	1.49592	0
App	14.9466	41.9787	2.80858
Vegfa	14.9091	2.76694	0.185587
Smok4a	14.8982	1.48982	0
Zcchc5	14.8887	1.48887	0
Des	14.8685	1.48685	0
4933405L10Rik	14.8414	1.48414	0
Plin2	14.7774	175.742	11.8926
Fmn1	14.7594	2.733	0.18517
Pltp	14.7565	54.3371	3.68224
Bace2	14.7529	3.22685	0.218726
Rnf208	14.6795	3.7762	0.257243
Cd36	14.6541	46.5051	3.17353
Sox5os3	14.6501	1.46501	0
Prss23	14.6383	1.46383	0.0319612
Liph	14.5988	3.21577	0.220276
Tinagl1	14.598	1.4598	0
Mmp16	14.5874	1.45874	0
7630403G23Rik	14.5825	1.45825	0
Ctcflos	14.5583	1.45583	0
Anxa1	14.4931	209.654	14.4658
Trim36	14.4799	8.05104	0.556016
Trem1	14.4447	14.8383	1.02725
Pcdhga4	14.4229	1.45066	0.10058
9330199G10Rik	14.316	1.4316	0
Hsd17b14	14.3125	4.77327	0.333503
Igfbp7	14.3003	39.3287	2.7502
Slc6a8	14.2942	3.31021	0.231577
Pgbd5	14.2897	1.42897	0
Cd93	14.2881	1.92902	0.135009
Thbd	14.2685	1.96056	0.137405
Myct1	14.2094	1.42094	0
Slc7a2	14.1911	4.73862	0.333915
Gm20743	14.1604	1.41604	0.0699015
Ugt2b36	14.1602	1.41602	0
Aoc1	14.1309	1.41309	0
Cpne7	14.1306	14.2695	1.00983
4930455G09Rik	14.1299	1.41299	0
Olfr1016	14.1225	1.41225	0
Serinc2	14.1086	4.07467	0.288808
Hsf2bp	14.0924	2.04489	0.145106
Slc22a21	14.0923	1.95217	0.138527
Fpr2	14.0923	9.99587	0.709313
Sox17	14.0681	1.40681	0
Olfr447	14.064	1.4064	0
Cxcl13	14.0405	24.1361	1.71903
Crem	14.005	196.881	14.0579
Ephb4	14.0016	1.40016	0
Atf7ip2	13.9453	1.39453	0
Flt4	13.8803	1.38803	0
Pde7b	13.8741	1.38741	0.0492258
Gal	13.8721	10.9034	0.785995
Gpm6a	13.862	1.3862	0
Lect1	13.8377	1.38377	0
Spon2	13.818	1.3818	0.0475412
Serpinf1	13.7988	3.10519	0.225034
Tmem45a	13.7987	1.60364	0.116217
Rnf180	13.7756	1.37756	0.0539325
Pdgfc	13.7536	5.21987	0.379528
AF251705	13.6736	86.4268	6.32071
Actrt3	13.652	1.56401	0.114563
Serpina3a	13.6491	1.36491	0
Lamb2	13.647	1.3647	0.0534289
Wfdc21	13.631	120.114	8.81185
Ptgr1	13.5639	6.90079	0.508763
Psg16	13.5117	1.35117	0.0464872
Cd200r4	13.5051	44.531	3.29734
Dbil5	13.5051	10.6521	0.788745
Rhov	13.5051	2.69721	0.199718
Kcnb2	13.4905	1.34905	0
D830026I12Rik	13.4765	2.86943	0.212921
Zfp354c	13.4632	3.52408	0.261756
4930533B01Rik	13.4542	1.34542	0
Rhoc	13.4407	59.6322	4.43669
Kcnrg	13.433	3.2595	0.242649
Chia1	13.4318	3.93826	0.293205
Chsy3	13.4119	1.34119	0.0262543
A730046J19Rik	13.4073	1.34073	0.0428795
Nrp2	13.4012	4.13304	0.308408
Stom	13.3877	44.5643	3.32874
SlcUbl4a	13.3554	21.9854	1.64618
Diras2	13.3387	1.33387	0.0698969
Ltbp3	13.3011	1.33011	0.0387223
P2ry6	13.2793	9.74393	0.733767
Smtnl2	13.2116	1.58243	0.119776
Tmcc2	13.2116	2.38795	0.180747
Cd209f	13.2024	1.32024	0
Gm17750	13.1563	1.31563	0
Efemp2	13.1529	14.1185	1.07341
Disp2	13.0987	1.30987	0
Cldn24	13.0738	1.30738	0
Gm17026	13.0602	1.30602	0
C1rl	13.0379	1.30379	0.0688503
Abcc12	13.0308	1.30308	0
Il1a	13.0211	26.3157	2.021
Fgd4	13.012	2.00975	0.154453
Mapk8ip2	13.0077	1.30077	0.0579157
Nrg3os	12.9996	1.29996	0
Svs5	12.9746	1.29746	0
Fgfrl1	12.9182	1.71872	0.133046
Cfap221	12.9118	1.29118	0
5730409E04Rik	12.9058	2.82448	0.218854
Phex	12.904	1.2904	0.0159248
Slc30a2	12.86	1.286	0.0310656
4930549C15Rik	12.837	1.2837	0
Pet2	12.827	1.2827	0
1700039E15Rik	12.8223	1.28223	0
Gm14548	12.806	1.2806	0.000897152
Mnd1	12.7712	3.69996	0.289712
Stra6l	12.7684	2.17341	0.170218
Bend4	12.7538	1.27538	0.0998642
Reps2	12.7225	1.27225	0.0129003
Klrg2	12.6989	1.26989	0.0930192
Lmna	12.6845	67.5057	5.32192
Ptrf	12.6831	2.03222	0.160231
Olfr490	12.6821	1.26821	0
Mospd4	12.5883	1.25883	0
Fam135a	12.4876	1.24876	0
Dkk3	12.4251	10.6568	0.857683
9530026F06Rik	12.4227	1.24227	0
Sptbn4	12.4155	1.24155	0.0639683
Gm11240	12.3376	1.23376	0
Obp2a	12.3308	4.71159	0.3821
Hmga2-ps1	12.2758	14.5521	1.18543
Fcgr2b	12.2557	85.853	7.00514
Edil3	12.2074	1.22074	0
Map1b	12.1844	1.21844	0.0331349
Selm	12.1546	8.82987	0.726462
Apbb2	12.1478	3.08214	0.253719
Erich2	12.1295	1.21295	0
Tlr2	12.1067	50.2948	4.15428
Vstm2a	12.1036	1.21036	0
Pnldc1	12.0791	5.50733	0.455938
Tgfbi	12.0653	68.7927	5.70168
Gabra2	12.0593	1.20593	0.0441669
Phldb2	12.0517	1.20517	0.0182378
2410018L13Rik	12.0466	1.20466	0.0804549
1700029F12Rik	11.9521	1.19521	0
Aldh1a7	11.9275	1.19275	0
Stmn2	11.8903	1.35256	0.113753
Clmp	11.8649	1.18649	0.0709
Dfnb59	11.7891	1.17891	0.095607
Lmcd1	11.7382	1.17382	0.0634626
Mest	11.6967	1.16967	0.0884999
Ehd2	11.6902	4.35226	0.372299
Tmem252	11.6848	1.16848	0
Dennd2a	11.6572	1.16572	0
Lama4	11.6418	1.16418	0.0165222
Thbs1	11.6323	11.6333	1.00009
Asprv1	11.5968	5.07338	0.43748
Rnd1	11.5968	3.36434	0.290109
Rufy4	11.5782	1.15782	0.0459413
Olfr893	11.5763	1.15763	0
Lilrb4a	11.5744	283.35	24.4808
Camk1	11.5642	49.1348	4.24887
Vpreb2	11.5391	1.15391	0
Mcidas	11.481	1.1481	0
Olfr56	11.4674	1.14674	0
Il27	11.45	2.22275	0.194126
Il20rb	11.45	5.35207	0.467429
D130009I18Rik	11.4341	1.14341	0
Amotl1	11.273	1.1273	0
Nupr1	11.1858	25.8198	2.30827
Ina	11.1844	1.11844	0
Speer8-ps1	11.1676	1.11676	0
Rs1	11.1626	1.11626	0
C1qtnf7	11.1586	1.11586	0
Rsph9	11.1564	4.39899	0.394301
Mlph	11.1263	1.11263	0
Prickle2	11.1201	1.11201	0
Pcsk6	11.1148	1.11148	0
Sh2d1b1	11.1113	22.7495	2.04742
Fgf1	11.0977	1.44618	0.130314
Hp	11.0614	95.7251	8.65394
Cysltr1	11.0527	8.49415	0.768511
Rbm47	11.0069	1.89458	0.172126
Kif14	10.9722	1.09722	0.0355927
Gm3893	10.9181	1.09181	0.086484
Gm8179	10.8849	1.08849	0
Enpp2	10.8832	8.71321	0.800608
Etv1	10.883	1.87319	0.17212
Lilr4b	10.876	104.461	9.60473
Ctsd	10.8665	4009.12	368.942
Hsd3b7	10.8553	25.9357	2.38923
Kif4-ps	10.8132	1.08132	0
Fam20a	10.801	8.485	0.785574
Kdf1	10.7901	2.72276	0.252339
Gm19522	10.7161	2.67099	0.249251
Adgrf5	10.7126	1.07126	0
Lix1l	10.7076	1.07076	0.041921
Upk3b	10.6898	1.06898	0.052769
Plscr4	10.6573	6.73873	0.63231
Car8	10.6311	1.06311	0.0174931
Gpx3	10.6133	15.6426	1.47387
Tbx4	10.6084	1.06084	0
Apoe	10.5784	2142.33	202.52
Nmur1	10.5692	2.01899	0.191025
1700028J19Rik	10.5692	6.24878	0.591223
1700001D01Rik	10.5692	5.71336	0.540565
Il1rl1	10.4816	25.7594	2.45758
Hnf4g	10.4806	1.04806	0
Gpr55	10.3735	15.3812	1.48274
BC030499	10.3505	1.03505	0.0952837
Foxd4	10.3367	1.03367	0
Olfr645	10.3342	1.03342	0
Fcgr3	10.277	185.289	18.0294
Clstn3	10.2757	1.56542	0.152342
Olfr1331	10.251	1.0251	0
Prr29	10.2378	1.02378	0
Smok2a	10.2234	1.02234	0
Tbc1d9	10.2115	2.27053	0.22235
Sgms2	10.1972	1.01972	0.06912
Ms4a13	10.1928	1.01928	0
Csf2ra	10.1918	54.5182	5.34923
Plekha6	10.13	1.013	0.0420747
Wwtr1	10.1006	1.01006	0
Spink2	10.0981	5.66492	0.56099
Trim6	10.0944	1.00944	0.0533066
Bub1	10.0821	1.00821	0.0701087
Gfra1	10.0801	2.07556	0.205907
H2-M2	10.0799	19.8891	1.97314
Grm7	10.0503	1.00503	0
Tnfrsf11a	10.0272	7.83565	0.781437
Emilin2	10.0187	10.4418	1.04223
Timd2	10.0024	1.00024	0
Tnfsf13	9.96011	7.56359	0.759388
Podxl	9.95197	0.995197	0
Gda	9.94944	4.97442	0.49997
Nostrin	9.90866	7.17311	0.723923
Fgfr3	9.89185	1.77996	0.179942
Kng1	9.87368	0.987368	0
Gm16336	9.87283	0.987283	0
Slc22a8	9.86917	0.986917	0
Gdf15	9.86464	5.43171	0.550624
Clec4n	9.85595	275.125	27.9146
1700065I16Rik	9.83127	0.983127	0
2210417A02Rik	9.78636	24.8502	2.53927
Sv2c	9.78632	4.20164	0.429338
Cd300ld	9.77105	27.062	2.76961
Mgst1	9.76441	74.3342	7.61277
Sept5	9.74011	0.974011	0.052795
4930527F14Rik	9.69308	0.969308	0
Kcnk13	9.69223	1.96539	0.20278
Svip	9.68894	1.70164	0.175627
Icam5	9.68848	1.34758	0.139091
B130034C11Rik	9.68847	3.12054	0.322088
Opn3	9.68847	4.78964	0.494365
Acyp2	9.68846	2.01894	0.208386
Slc6a13	9.62475	0.962475	0.0993422
Hspa1b	9.60736	220.462	22.9472
Tfec	9.5906	5.29996	0.55262
1700025K24Rik	9.58374	0.958374	0
Tnfaip2	9.5771	23.9054	2.4961
Creg2	9.57299	0.957299	0
Csgalnact1	9.54179	2.95702	0.309902
0610005C13Rik	9.53713	1.30138	0.136454
Thbs3	9.52834	3.39833	0.356655
Sh3pxd2b	9.5258	0.95258	0.0267044
Cttnbp2nl	9.52145	3.37624	0.354593
Rab11fip5	9.48643	3.78368	0.398852
Csf2rb	9.41907	16.9466	1.79918
Nrg1	9.41514	0.941514	0
Col4a1	9.41453	0.941453	0.0451647
Sgce	9.39824	3.65428	0.388826
Zfp428	9.39632	2.72982	0.29052
2200002D01Rik	9.39488	9.09618	0.968206
Flt1	9.37429	0.937429	0.063542
Olfr1184	9.33737	0.933737	0
Dppa3	9.33617	7.3829	0.790785
Plaur	9.32799	162.848	17.458
Mtmr11	9.31763	6.55788	0.703814
Triml1	9.31367	0.931367	0
Atl1	9.3107	2.40879	0.258712
Fgf5	9.30205	0.930205	0
Ackr3	9.29708	4.41535	0.474918
Nyap1	9.28783	0.928783	0.087876
Gabrb1	9.25728	0.925728	0
Cracr2b	9.24811	3.61908	0.391332
Pcsk1	9.24809	1.54605	0.167175
Bvht	9.24809	4.5411	0.491031
Amhr2	9.24806	1.02598	0.11094
Csf2rb2	9.23873	4.24309	0.459272
Arpp21	9.23384	0.923384	0.0808889
Olfr920	9.2138	0.92138	0.0550582
Nek6	9.18848	15.2695	1.66181
Gpr137b	9.15472	10.5088	1.14791
Dfna5	9.13799	3.66322	0.400878
Ccr2	9.11392	72.5445	7.95975
Ccdc148	9.10132	2.30218	0.25295
Serpine1	9.0574	0.90574	0
Gm6654	9.0279	8.33552	0.923307
Gm7854	9.02392	0.902392	0.0788114
Cyp3a59	9.02322	0.902322	0
Ccrl2	9.02286	104.934	11.6298
C1qtnf9	9.02242	0.902242	0.0569099
Ndufa4l2	8.99148	0.899148	0
Emp1	8.98487	1.72417	0.191897
Hist1h3g	8.97829	0.897829	0
1700026L06Rik	8.9545	11.1959	1.25031
Rabl2	8.95449	3.6041	0.402491
Grin2d	8.95357	0.895357	0.0462073
Scn7a	8.94274	0.894274	0
2810468N07Rik	8.93578	0.893578	0
Dpys	8.9338	0.89338	0
5430434I15Rik	8.90961	0.890961	0
Nes	8.90046	0.890046	0.0162989
Dux	8.88417	0.888417	0.0530885
Mir546	8.86562	297.111	33.5127
Agap1	8.85689	1.66886	0.188425
Bcl2l15	8.84848	11.58	1.3087
Klhl31	8.84815	0.884815	0.0318918
Sept3	8.82816	0.882816	0
Pde5a	8.80772	1.69391	0.192321
Snora7a	8.80771	240.543	27.3105
Ifitm5	8.80769	1.69615	0.192576
C030037D09Rik	8.80769	1.00198	0.113762
Dpt	8.80768	1.78492	0.202655
Gpt2	8.7448	3.48558	0.398589
Gm15760	8.73431	3.12326	0.357585
Ago4	8.71962	1.33228	0.152791
D830046C22Rik	8.69762	3.12323	0.35909
Dhrs9	8.69759	2.57253	0.295775
Oaf	8.68188	5.37818	0.619472
Tmco5	8.67886	0.867886	0
Clec3b	8.6703	0.86703	0
Efhb	8.65869	0.865869	0.0393232
Cdc42bpa	8.61196	0.884956	0.102759
Tle6	8.5875	1.83368	0.213529
Itga3	8.58052	5.70408	0.664771
Cd68	8.56797	368.235	42.9781
Ceacam19	8.54348	2.61368	0.305927
Rnf128	8.53119	27.8406	3.26339
Obox3	8.52671	0.852671	0
Atp8b4	8.52146	6.17895	0.725105
4930515G01Rik	8.51411	2.36241	0.27747
Pkn3	8.5141	1.80962	0.212544
Tmcc3	8.50843	8.7653	1.03019
Metrnl	8.50618	40.2993	4.73765
Tmem176a	8.50394	80.5639	9.47371
Fzd7	8.49384	0.849384	0.0838578
P2ry2	8.48677	0.848677	0
Sestd1	8.46304	2.15139	0.25421
Rab26	8.426	19.8895	2.36049
Sct	8.41325	0.841325	0
Gzmb	8.4048	63.0899	7.50641
Chst5	8.36327	0.836327	0
Prune2	8.35468	0.835468	0
Apol9a	8.34649	13.3447	1.59884
Hoxa11os	8.33465	0.833465	0
Itpripl2	8.33342	1.56995	0.188392
Gm20604	8.32048	0.832048	0.00075291
Ift43	8.30575	9.333	1.12368
Ccr5	8.30442	18.5671	2.23581
Ccdc78	8.30442	3.88601	0.467945
Plekhh3	8.30437	2.00402	0.241321
Gm10220	8.26326	0.826326	0
Clic5	8.25257	0.825257	0.0340717
Fam83f	8.23655	0.823655	0.0346353
Htr2b	8.20434	0.820434	0.0517498
Col4a2	8.19777	0.819777	0
Gm5523	8.19338	0.819338	0
D330045A20Rik	8.18289	0.818289	0
Kif21a	8.17933	0.817933	0.0488252
Chil1	8.14713	4.24524	0.521072
Tmem202	8.10309	3.72939	0.460243
Arhgap29	8.09208	5.1162	0.632248
Pllp	8.08673	0.808673	0
C330013E15Rik	8.07372	6.97526	0.863946
Gm6588	8.07219	0.807219	0
Ms4a6d	8.05158	70.7913	8.79223
Ttk	8.03718	2.47783	0.308296
Gm19466	8.02479	6.64128	0.827595
Angptl4	8.00035	27.3179	3.41459
Slc9a4	7.99269	0.799269	0
Slc44a4	7.95131	0.795131	0
Cd300lf	7.94055	53.2891	6.71101
Morc1	7.92696	1.07618	0.135762
4930573O16Rik	7.92693	3.84384	0.484909
Gamt	7.92054	6.23436	0.787113
Slc7a11	7.91249	0.791249	0.0641686
Pparg	7.90782	28.2158	3.56809
2410004P03Rik	7.85149	3.42022	0.435614
Hmcn1	7.8358	0.78358	0.0106545
Tmprss3	7.83429	5.68185	0.725254
1110006O24Rik	7.81687	10.7736	1.37825
Tusc1	7.80111	4.55691	0.584136
Cmklr1	7.8011	1.99751	0.256055
Rassf8	7.79978	0.779978	0.0632545
Ctss	7.78938	2779.39	356.818
Lgi1	7.75961	0.775961	0
AI839979	7.75079	3.87411	0.499834
Cd209g	7.75073	0.775073	0
Klrb1a	7.70694	3.0753	0.39903
Lrp5	7.70155	0.770155	0.0582941
Fgl2	7.70048	88.4408	11.4851
Cebpd	7.68228	6.50035	0.846149
Eepd1	7.67528	6.3073	0.821768
5730422E09Rik	7.67528	3.43907	0.448071
Epas1	7.6627	4.31059	0.562542
Tlr13	7.66105	10.2904	1.34321
Deptor	7.62864	1.8028	0.23632
S100a4	7.62275	490.392	64.3327
Tbxas1	7.61171	39.4084	5.17734
Cald1	7.60665	2.10895	0.277251
Ramp3	7.60338	35.4792	4.66624
Ceacam12	7.58131	0.758131	0
Fbxl19	7.57461	1.14091	0.150623
Gm19557	7.56426	4.85099	0.641304
F8	7.55141	1.43871	0.190522
Hacd4	7.54606	14.3182	1.89744
Timp3	7.53545	1.46248	0.19408
Dhrs3	7.52626	62.9366	8.36227
Mmp8	7.5204	8.40134	1.11714
Tcf21	7.50432	0.750432	0
Wipi1	7.48655	3.59067	0.479616
Spa17	7.48655	2.99715	0.400338
Gm9895	7.48655	3.16809	0.423171
Hist1h2bk	7.48655	4.94824	0.660951
Gm17359	7.46699	0.746699	0
Fgfr1	7.43762	1.41906	0.190795
Slc22a23	7.41701	2.24938	0.303273
Pdgfra	7.36358	0.736358	0
Gstm7	7.33976	5.8089	0.791429
Btbd18	7.33973	1.92386	0.262116
Prokr2	7.268	0.7268	0
Txlnb	7.26638	1.97947	0.272415
Plxdc1	7.26636	6.28617	0.865106
Nipa1	7.26636	3.34373	0.460166
Olfm2	7.26635	2.12891	0.292982
Tmem132a	7.26633	0.854499	0.117597
Cdr1	7.26497	0.726497	0
Ugt1a7c	7.2624	6.72643	0.926199
Fam189a2	7.26148	0.726148	0.0412223
2010109I03Rik	7.25341	7.08432	0.976688
Tctex1d2	7.24942	21.4965	2.96527
Pwwp2b	7.23861	8.86983	1.22535
Alox5	7.2349	3.73053	0.51563
D430020J02Rik	7.2349	3.64018	0.503142
Ttc39a	7.19594	1.95803	0.272102
Vmn2r115	7.18168	0.718168	0
4930440I19Rik	7.16599	0.716599	0
Col5a1	7.15395	0.715395	0
Lingo4	7.1446	0.71446	0
Thsd1	7.10873	0.710873	0.0711361
Fcrlb	7.10674	0.710674	0
Clec4a2	7.10616	14.3781	2.02333
Sel1l3	7.10607	0.710607	0.0224112
Rapsn	7.10486	7.28078	1.02476
Ttc39c	7.07591	74.3055	10.5012
Gm9920	7.04618	0.935021	0.132699
S100a2	7.04617	6.20995	0.881323
Cdkn2b	7.04617	4.01518	0.569839
B4galt6	7.04615	0.970931	0.137796
Fnip2	7.04615	1.97371	0.280112
Rassf6	7.04615	1.94196	0.275606
1700001P01Rik	7.04614	1.63426	0.231937
Rbpms	7.04437	6.09436	0.865139
Aldh3b1	7.03769	43.4747	6.17741
Aqp2	7.03343	0.703343	0
Olfr967	7.03201	0.703201	0
Trim47	7.01345	8.17761	1.16599
Slamf9	6.99981	13.6926	1.95614
Pcdh7	6.99233	0.699233	0
1500009L16Rik	6.99112	10.9439	1.5654
Calml3	6.97568	0.697568	0
Drd2	6.96936	0.696936	0
Tmem176b	6.95919	125.605	18.0488
Trem3	6.93609	12.7452	1.83752
Muc1	6.92873	4.92643	0.711015
Adssl1	6.88763	20.9855	3.04684
Capn6	6.85758	0.685758	0
Gpr165	6.82852	0.682852	0
Myadml2	6.82689	2.18588	0.320187
Gm2516	6.82487	0.682487	0
Gnao1	6.82149	0.682149	0.0352041
4930452G13Rik	6.82078	0.682078	0
Pde3a	6.80168	0.680168	0
Anxa4	6.79784	82.9255	12.1988
Btg3	6.7974	7.98701	1.17501
Zbtb46	6.78848	11.5343	1.6991
Slfn4	6.77023	5.69403	0.841039
Smim3	6.76125	12.4718	1.8446
Rai14	6.75313	0.84845	0.125638
Grin2b	6.7527	0.67527	0
9630028I04Rik	6.75256	1.6483	0.2441
Myadm	6.73761	75.6142	11.2227
Zik1	6.7316	2.28231	0.339044
Tyrobp	6.72953	1271.47	188.939
Cdkn2c	6.726	13.9321	2.07138
2210408F21Rik	6.71163	11.1003	1.65389
Ctsh	6.71098	216.399	32.2455
Gm4532	6.69385	6.3943	0.95525
Cxcr6	6.68145	146.879	21.9831
Psors1c2	6.68021	0.668021	0
Il12a	6.66882	8.44073	1.2657
Ppm1n	6.66869	6.32889	0.949046
Gli2	6.66579	0.666579	0
Rnf32	6.65974	2.84237	0.426799
Lilra6	6.63945	7.40511	1.11532
Pkd1l2	6.62794	0.662794	0
1700016G22Rik	6.62213	0.662213	0
Fam217b	6.61167	0.661167	0.0469168
Spns2	6.60589	0.943632	0.142847
2310010G23Rik	6.60578	3.07114	0.464917
Fam129b	6.60577	3.29104	0.498207
Mras	6.60576	1.33301	0.201795
Ggnbp1	6.60575	1.43687	0.217518
Pglyrp3	6.60121	0.660121	0
Syn1	6.58564	0.658564	0.0649934
Cd9	6.58156	633.618	96.2717
Spata32	6.5793	0.65793	0
Renbp	6.57287	44.541	6.77649
Ccpg1os	6.56315	39.2594	5.98179
2900055J20Rik	6.56188	0.656188	0
Lima1	6.54996	11.4754	1.75198
Tspan17	6.54833	10.7779	1.6459
4930478L05Rik	6.51771	3.76025	0.576928
Hspg2	6.50742	0.650742	0.00690497
Sort1	6.50177	5.20794	0.801003
Csf3r	6.49387	26.355	4.05844
Atp1a2	6.49276	0.649276	0.0961523
Qpct	6.47998	10.1993	1.57397
Acacb	6.47997	1.0572	0.163149
Slc29a4	6.47995	3.39045	0.523222
Myof	6.47827	2.81293	0.43421
Npl	6.47626	8.88744	1.37231
Emc8-1190005i06rik	6.46731	8.26852	1.27851
Gpr141	6.46669	7.34985	1.13657
Ipw	6.46206	0.646206	0
B3gnt4	6.45899	1.53844	0.238186
Krt18	6.45898	3.13625	0.485564
S100a6	6.45723	614.459	95.1583
Alas1	6.45397	77.669	12.0343
Pf4	6.45164	65.5274	10.1567
Hist1h2ag	6.4392	0.64392	0
1700108F19Rik	6.43725	0.643725	0
Tril	6.43361	0.643361	0
Gzmk	6.41704	22.262	3.4692
Gpr35	6.41486	9.63505	1.50199
Slc52a3	6.40167	18.3358	2.86422
Cp	6.39029	2.17229	0.339936
A4galt	6.38575	5.23108	0.81918
Gdpd3	6.38559	2.86519	0.448696
Ugt1a1	6.37452	0.637452	0
Grin3b	6.37363	0.637363	0.0630788
Shisa2	6.36175	0.636175	0
Scn1b	6.36111	4.2254	0.664255
Gm17745	6.31219	5.64729	0.894664
Rorc	6.30338	10.2459	1.62546
Hcar2	6.28926	22.3273	3.55007
Synj2bp-cox16	6.28049	4.13393	0.658218
Mall	6.27909	0.627909	0
Agrp	6.27847	4.25821	0.678224
Lrrc10	6.26782	0.626782	0
Slc4a4	6.26491	0.626491	0
Rps4l	6.25959	23.0684	3.68529
Dnajc12	6.25752	23.0214	3.679
Arhgap24	6.22191	9.94522	1.59842
Svep1	6.21794	0.621794	0
Gadd45b	6.21566	248.23	39.9362
Mpeg1	6.19588	37.6421	6.07534
Satb2	6.19022	0.619022	0.0379902
Hist1h2bc	6.1876	87.9178	14.2087
Pvrl2	6.18278	1.9493	0.315279
Olfml2a	6.17607	0.617607	0
Figla	6.16879	0.616879	0
Aldh1a2	6.16541	0.867782	0.14075
Tdgf1	6.16539	5.18959	0.841729
Gm14057	6.16538	1.23386	0.200127
Gdf3	6.16538	1.87708	0.304455
Skint3	6.16522	0.695764	0.112853
Rpl31-ps12	6.1591	0.61591	0
Fcer1g	6.14576	710.241	115.566
Ttc8	6.1136	9.68626	1.58438
Dgat1	6.10127	141.145	23.1337
Anxa9	6.09491	8.93514	1.466
Lrp1	6.09398	5.92482	0.972241
4930433I11Rik	6.08869	0.608869	0
4930521E06Rik	6.08673	0.608673	0
March8	6.08563	1.58485	0.260425
Tbc1d2	6.07102	4.00213	0.659219
Tifab	6.06883	7.98415	1.3156
Speer4c	6.05664	0.605664	0
Gm21188	6.04391	22.0292	3.64486
Nlrp10	6.03958	0.953904	0.157942
Scpep1	6.03685	57.7331	9.56345
Gm13034	6.02595	0.602595	0
Scgb1b30	6.00669	0.600669	0
Il17rb	6.00526	13.7551	2.29051
Mfsd9	6.00526	4.32872	0.720822
Bcl2a1c	5.98922	12.2461	2.04469
Pbx1	5.9756	0.59756	0.0144292
B230118H07Rik	5.96966	2.51458	0.421227
Fcgr4	5.96306	40.8519	6.85083
Fkbp7	5.94519	9.97484	1.6778
Ppp1r3b	5.91959	6.12133	1.03408
Idh1	5.9028	80.3519	13.6125
Thsd7b	5.90267	0.590267	0
Grm6	5.89439	1.79226	0.304062
Prrg2	5.89438	6.76298	1.14736
Sorbs3	5.88537	6.27069	1.06547
Nr0b1	5.88525	0.588525	0
Stmnd1	5.88497	0.588497	0
Cpsf4l	5.87641	0.587641	0
Pira7	5.87324	0.587324	0
Hspb9	5.8718	3.28094	0.558762
Ccdc39	5.84511	1.81981	0.311339
Plek	5.83458	60.1808	10.3145
Maoa	5.81309	3.54616	0.61003
Bmp2	5.81308	0.834904	0.143625
Adamts1	5.81274	0.581274	0
Hbegf	5.79842	6.19457	1.06832
Cebpb	5.7899	272.012	46.9804
Rtn1	5.78273	1.46616	0.253541
Hipk4	5.77694	0.577694	0.0437264
Vmn2r78	5.77463	0.577463	0.0409771
Tpx2	5.77442	10.2556	1.77604
Tmem107	5.75436	10.0203	1.74134
Tex21	5.75024	0.575024	0
Slc25a54	5.74937	0.574937	0
Cstb	5.73637	706.612	123.181
Spire1	5.73272	1.60472	0.279923
Grid2	5.73228	0.573228	0
Asph	5.72707	5.60828	0.979258
Tbkbp1	5.72502	0.706399	0.123388
Gm6213	5.72501	5.13838	0.897532
Lekr1	5.72501	0.979577	0.171105
Pdia5	5.725	2.75952	0.482012
Hist1h3f	5.725	1.58938	0.277621
Sept10	5.71821	2.05338	0.359095
Cidec	5.68627	0.568627	0
Fosl1	5.67549	0.567549	0
Mmp21	5.66409	0.566409	0
Gm3604	5.65479	13.8829	2.45507
Il1f9	5.65162	9.09256	1.60884
Pon3	5.63693	25.8766	4.59055
Ctif	5.62339	1.18153	0.21011
Bcl2a1d	5.61813	94.9452	16.8998
Hepacam2	5.61491	4.27314	0.761034
Klra23	5.58727	1.28558	0.230091
Lifr	5.5869	1.4519	0.259876
Cox7a1	5.57822	10.1967	1.82795
Litaf	5.57764	134.705	24.1509
Coq10b	5.57272	104.007	18.6636
Agpat9	5.55987	3.215	0.578251
Phactr3	5.55505	0.555505	0
Dgat2	5.54886	23.5792	4.24938
Rusc2	5.54697	0.554697	0
Dmr	5.54351	1.14529	0.2066
Luzp2	5.53409	0.553409	0
Trpv4	5.52483	3.88477	0.703147
Zmynd15	5.5195	3.07988	0.558
Cyp2c44	5.50908	0.550908	0
Id1	5.49185	12.4061	2.259
Fam183b	5.48586	3.60112	0.656437
Pls3	5.48545	3.07463	0.560506
Kcnk10	5.48125	0.548125	0
Ifitm3	5.47755	252.237	46.0492
Fam149a	5.47335	1.40224	0.256194
Sulf2	5.46172	7.46601	1.36697
Rmdn2	5.46079	8.26163	1.5129
Plekhh1	5.45378	0.545378	0.0309603
Rnase4	5.45279	50.5679	9.27377
Rnf144b	5.44045	2.0592	0.378498
Tmem37	5.44005	33.0841	6.08158
F630206G17Rik	5.43617	0.543617	0
Fkbpl	5.43141	6.64642	1.2237
Tmem205	5.40408	7.10047	1.31391
Fbln1	5.39245	0.539245	0.0306121
Cd33	5.3825	6.14838	1.14229
Rab44	5.38248	1.19904	0.222767
Gca	5.37734	3.19972	0.595038
Hdc	5.37271	11.8269	2.20129
Mpzl2	5.36638	0.536638	0.0962024
Nlrc4	5.36234	4.84469	0.903465
Rnd2	5.35578	0.535578	0
Mst1r	5.35023	0.535023	0
Tns2	5.34333	1.7184	0.321597
Cd1d2	5.34027	6.15098	1.15181
6430571L13Rik	5.33968	3.51581	0.658431
Adam8	5.3319	31.305	5.87126
Eng	5.32713	2.97682	0.558804
Krt25	5.2991	0.52991	0
Stab1	5.28465	1.11282	0.210576
Tm4sf20	5.28465	1.18096	0.22347
Kcnmb4	5.28464	0.639664	0.121042
4930512J16Rik	5.28464	0.617526	0.116853
Snora78	5.28463	56.0118	10.599
Pcolce	5.28463	0.766007	0.14495
Fndc4	5.28463	1.23608	0.233901
Cetn4	5.28462	2.99534	0.566803
Zscan2	5.28462	1.22656	0.2321
1700047E10Rik	5.28461	1.41643	0.268029
Spats2	5.28461	1.10219	0.208566
Zc2hc1c	5.28461	1.31192	0.248253
Anxa2	5.24796	469.343	89.4335
Pla2g7	5.24003	70.1787	13.3928
Lrrc7	5.23661	0.523661	0
Eln	5.23109	0.523109	0
Psg21	5.22564	0.522564	0
Tyms-ps	5.22169	0.522169	0
Adgrg3	5.21122	2.70499	0.51907
Kif2c	5.20829	2.91621	0.559917
Pcdh17	5.2064	0.52064	0.0311115
Mgst3	5.20455	51.7449	9.94224
Napb	5.19656	1.43831	0.276781
Fth1	5.19386	8214.98	1581.67
Bex2	5.18677	6.48912	1.25109
D430019H16Rik	5.18674	0.807223	0.155632
Mx2	5.17662	4.06762	0.785767
Pdcd1	5.16794	378.081	73.1589
Clec4a3	5.16658	75.6977	14.6514
Bcl2a1a	5.16313	24.5672	4.7582
5033406O09Rik	5.1588	2.29023	0.443946
Per3	5.15283	2.48964	0.48316
Itgae	5.15076	55.3825	10.7523
4931440P22Rik	5.13784	1.80112	0.35056
Tstd1	5.13783	8.6722	1.68791
Grin3a	5.13622	0.513622	0.0258998
Nfatc4	5.12732	0.512732	0.0315316
Mefv	5.12578	3.94018	0.768699
Lamp2	5.11572	142.266	27.8096
Ak7	5.10846	0.854001	0.167174
Abhd15	5.0889	2.90551	0.57095
Cfap126	5.08889	5.34909	1.05113
Ehd4	5.08645	24.6937	4.8548
Cyp2s1	5.08574	12.6048	2.47846
Acr	5.08325	0.508325	0
Slc9a5	5.08317	0.508317	0.0577127
Stard8	5.08136	1.34001	0.263711
Ace	5.0662	1.9763	0.390095
Dnmt3aos	5.05309	0.505309	0.0819589
Gm16617	5.04814	0.504814	0
Car5b	5.04576	8.86016	1.75596
Tgm2	5.04442	22.4283	4.44616
B3galt2	5.04442	1.22478	0.242799
1700018A04Rik	5.03816	0.503816	0
Igf2bp2	5.03298	0.920699	0.182933
Aldh1l1	5.02891	5.22866	1.03972
Aqp3	5.02819	24.6416	4.90069
Cttn	5.01911	4.83471	0.963261
Lin7b	5.01831	0.501831	0
Hspa2	5.01038	8.56314	1.70908
Klf12	4.99104	1.30679	0.261827
Snx24	4.99103	3.45123	0.691486
Ptgs2	4.96432	5.35164	1.07802
Fbxo30	4.94816	7.96303	1.60929
4930544M13Rik	4.93976	0.493976	0
Pygl	4.9386	15.314	3.10088
Foxd2	4.93334	0.493334	0.0800166
Klrg1	4.92803	168.606	34.2137
Gm14005	4.92418	49.1255	9.97639
Adam9	4.91297	14.1294	2.87594
Gins1	4.89121	12.8563	2.62845
Snurf	4.88635	0.887963	0.181723
Zeb2	4.88535	3.74371	0.766314
Marco	4.87236	12.431	2.55133
Higd1b	4.84654	0.484654	0
Fbxo39	4.84424	0.621811	0.128361
Spag17	4.84423	0.610475	0.126021
Prss27	4.84423	0.993232	0.205034
Kitl	4.84423	0.713104	0.147207
Cfb	4.81877	22.1516	4.59694
Pgf	4.81841	0.481841	0.0911757
Sycp2	4.80681	0.480681	0.0176049
4831440E17Rik	4.8042	2.28123	0.474841
Tmem106a	4.80119	29.4295	6.12962
Fgf16	4.7953	1.46997	0.306544
Gm5434	4.78475	0.478475	0
Vwf	4.7747	2.02885	0.424917
Nfam1	4.77281	20.5112	4.29751
Gm4981	4.7642	0.47642	0
Mertk	4.75938	14.9507	3.14131
Cpa6	4.75819	0.475819	0
Sdc1	4.75616	2.4163	0.508036
Hspb1	4.75615	9.90307	2.08216
Egflam	4.74364	0.474364	0
9330136K24Rik	4.73939	4.23299	0.893151
1700019B21Rik	4.72967	0.472967	0
Sgsm3	4.72835	9.32137	1.97138
Ccser1	4.72486	0.472486	0.0715089
Gm8580	4.72413	12.4416	2.63363
Cdkn3	4.71473	13.6862	2.90286
Olfr859	4.70749	0.470749	0
Tssk4	4.70393	5.18096	1.10141
Bbs1	4.69744	0.756711	0.16109
Aph1c	4.69743	0.546236	0.116284
Adamts2	4.69503	0.469503	0.068341
Snrpn	4.68687	0.943832	0.201378
Ifrd1	4.68484	209.656	44.752
4921509O07Rik	4.68194	0.468194	0
Padi4	4.67487	4.82087	1.03123
Mitf	4.67484	1.25203	0.267823
Platr20	4.66228	0.466228	0
Pmm1	4.66227	27.0273	5.79702
Ctsz	4.65679	484.474	104.036
Klhdc8b	4.6555	4.58064	0.983921
C3	4.64481	9.63107	2.07351
Setmar	4.63037	11.0952	2.39618
Sgk1	4.62345	174.661	37.7772
Dpep3	4.61437	0.461437	0
Ptrh1	4.61356	13.2578	2.87366
Camk2n1	4.60711	1.69666	0.36827
Tubb6	4.59583	22.5127	4.89851
Hs3st1	4.59381	15.3012	3.33083
Olfr681	4.59296	0.459296	0
Bcl2l2	4.5926	1.90653	0.415131
Nebl	4.58001	5.57808	1.21792
Ctbp2	4.58	6.2245	1.35906
Col12a1	4.57583	0.457583	0
Ptges3l	4.57323	9.15409	2.00167
Katnal1	4.56401	5.69803	1.24847
Lama5	4.55933	0.455933	0.0949028
Flywch2	4.55065	5.48817	1.20602
Cd244	4.55065	4.4513	0.978169
Gm4013	4.55064	12.6683	2.78385
Il13ra1	4.54878	9.88105	2.17224
Havcr2	4.54403	7.66532	1.6869
Nradd	4.54293	8.70994	1.91725
Adcy4	4.5318	0.45318	0
Trpm6	4.52968	0.485387	0.107157
Piezo2	4.52407	0.452407	0.0091723
Ugt1a6b	4.52272	0.452272	0
Sult1a1	4.52127	5.63016	1.24526
Npcd	4.51994	0.821792	0.181815
Il17re	4.51916	0.451916	0.0570647
Tacstd2	4.51396	2.23871	0.495953
Raph1	4.50172	3.94788	0.876972
Fcgr1	4.49821	5.10255	1.13435
Ptafr	4.49193	2.68799	0.598404
Tmem180	4.48215	9.38987	2.09495
Popdc2	4.47728	2.81815	0.629433
Rora	4.47647	26.5282	5.92614
Lrrn4cl	4.46676	2.53983	0.568607
Csrp2	4.45891	10.1067	2.26663
Hilpda	4.45683	159.921	35.8822
Vat1	4.45021	3.2314	0.726123
Ces2g	4.45021	3.07659	0.691336
Wdfy3	4.44717	1.85985	0.41821
Dstn	4.44292	74.2155	16.7042
Kynu	4.44272	6.13251	1.38035
Edaradd	4.43139	1.73248	0.390956
Dusp13	4.42222	0.442222	0
Fhl2	4.41963	11.6607	2.63839
Nxf2	4.40417	0.804907	0.18276
Gm15698	4.40387	0.704588	0.159993
BC051226	4.40387	4.70575	1.06855
Rdh9	4.40386	0.853002	0.193694
Slc39a4	4.40386	35.9965	8.17385
Iqcd	4.40386	1.16387	0.264284
Igsf9b	4.40386	1.76396	0.400549
Gstt1	4.40385	4.09979	0.930955
Tmed6	4.40385	0.648639	0.147289
Cdh1	4.40385	1.11121	0.252327
Ccdc184	4.40384	0.801129	0.181916
Dlgap1	4.39344	0.439344	0.0311752
Naaa	4.3933	28.6855	6.52937
Map1lc3a	4.38753	27.3075	6.22389
Adrbk2	4.38183	2.66114	0.607313
Hoxb3	4.37774	0.437774	0.0909416
Aldh1l2	4.37769	0.437769	0
Arl5b	4.37715	12.3447	2.82026
Stard6	4.36177	5.26972	1.20816
A430085M09Rik	4.36141	0.436141	0
S100a11	4.36134	1855.49	425.44
Ncmap	4.3569	87.5201	20.0877
Tmem220	4.34878	4.83228	1.11118
C1qb	4.33989	560.349	129.116
4831407H17Rik	4.335	0.4335	0
Cd248	4.33097	0.433097	0
Sema3d	4.31998	1.38611	0.32086
Galnt3	4.31998	2.51745	0.582746
Ifitm2	4.31933	196.938	45.5946
Cst6	4.31256	0.431256	0.0515405
Id2	4.30869	737.535	171.174
Pla2g4a	4.30864	5.80942	1.34832
Prl7d1	4.30767	0.430767	0
Crygn	4.29208	0.429208	0
Gm12018	4.29081	0.429081	0.0608957
Mir155hg	4.28834	23.9191	5.57771
Mns1	4.28751	13.7086	3.19733
Nms	4.28594	0.428594	0
4930405O22Rik	4.27803	3.86226	0.902812
Btbd8	4.27803	3.11973	0.729244
Bcl2l14	4.27336	5.53169	1.29446
1190002F15Rik	4.26835	85.8937	20.1234
Gm9733	4.26479	19.0692	4.47131
Tlr8	4.26479	2.64955	0.621262
Xcl1	4.26294	34.9802	8.20566
Muc5b	4.26071	0.426071	0
Acvrl1	4.25123	10.1629	2.39058
Ltbp2	4.25113	0.425113	0.0150831
Lrp12	4.25006	6.69788	1.57595
Lgmn	4.24961	160.182	37.6933
Sema5a	4.24737	0.424737	0.0181975
Pxdn	4.24383	0.424383	0
Zfp36l3	4.23913	0.423913	0
Pask	4.2387	1.33204	0.314257
Sap30	4.23608	17.6032	4.15554
Mag	4.20813	3.29271	0.782464
Gm10823	4.19966	0.419966	0
Kcne3	4.19271	0.419271	0
Shb	4.18365	0.636522	0.152145
Icos	4.18261	247.737	59.2303
Mc1r	4.18026	0.418026	0.0279185
Sh3tc1	4.1755	5.01014	1.19989
Ccr8	4.16899	279.995	67.1614
Ntrk2	4.16813	0.416813	0
Fam13a	4.15947	0.415947	0.0236127
Actr3b	4.15919	4.8049	1.15525
Gm10684	4.1522	2.81071	0.67692
Unc5d	4.14786	0.414786	0
Cdkn1c	4.14705	5.66073	1.365
1700007P06Rik	4.14502	0.414502	0
4930563E22Rik	4.13963	1.286	0.310656
Gm20098	4.13086	0.413086	0
Gpr176	4.12972	0.412972	0
Rgag4	4.11027	0.577099	0.140404
Fes	4.11027	7.91708	1.92617
E230013L22Rik	4.11027	2.16528	0.526798
Tmem204	4.11026	3.02855	0.736826
Hist1h2bh	4.11026	3.78939	0.921934
AV051173	4.11026	2.85996	0.69581
Gcnt2	4.10188	3.64711	0.889131
Gbx1	4.09792	0.409792	0
Gm16897	4.09353	0.409353	0.0422516
Spry2	4.07355	1.67298	0.410693
Arhgef10l	4.07053	0.407053	0.0924118
2010107G23Rik	4.06508	6.6943	1.64678
Rgs2	4.05442	205.526	50.6919
Tpm2	4.05155	1.02847	0.253846
Itgam	4.0471	5.84863	1.44514
Rhox3a	4.04609	0.404609	0
Ncf2	4.04354	32.34	7.99794
Pcyox1	4.04354	21.0156	5.19733
Espl1	4.04353	1.33612	0.330434
Evi5	4.04188	5.04528	1.24825
Atp6v0c-ps2	4.04042	534.907	132.389
BC049715	4.03687	5.00875	1.24075
Hip1	4.03517	4.3778	1.08491
Lrrc56	4.03343	2.41398	0.598493
Tmem27	4.03061	0.403061	0
Ctnnd1	4.02731	4.24921	1.0551
Gjc3	4.02638	0.82209	0.204176
Tlcd1	4.02063	3.78391	0.941124
Rgcc	4.01773	151.527	37.7146
Gm16796	4.01287	0.401287	0.0325435
Cybb	4.01083	95.8244	23.8914
Ogn	4.00751	0.400751	0.0413637
Morn1	3.99735	3.44995	0.86306
Lamc1	3.98936	12.3526	3.09639
Pcdhgc3	3.98019	1.52105	0.382155
Trpt1	3.97867	11.8916	2.98884
Cd209a	3.9721	15.3147	3.85557
Slc36a4	3.97209	11.3019	2.84533
Slc7a7	3.97171	12.5839	3.16838
Rnf125	3.97099	159.214	40.0943
Gcnt1	3.96349	6.54119	1.65036
Morn3	3.96349	1.06361	0.268352
C330021F23Rik	3.96345	1.08232	0.273075
Cyp4f18	3.96092	44.2439	11.1701
Marc1	3.95368	0.395368	0.0498766
Wnt9b	3.94141	0.394141	0
Fam219a	3.94026	5.39843	1.37007
Smtn	3.93795	3.20493	0.813857
Zkscan8	3.92745	6.37889	1.62418
4632428C04Rik	3.92343	1.87523	0.477957
Gngt2	3.92133	202.973	51.7612
Nid2	3.92085	2.50728	0.639474
Mnda	3.91732	2.6384	0.673522
Il18rap	3.90129	13.6664	3.50305
Xlr3b	3.90057	1.8693	0.479238
Chrm4	3.90055	2.0576	0.527516
Mfge8	3.90032	47.722	12.2354
Elovl6	3.8963	11.587	2.97385
Il4	3.89422	7.72574	1.9839
Mageb16-ps1	3.89239	0.389239	0.088386
Slc43a3	3.88883	18.4972	4.75649
Odc1	3.8855	290.511	74.768
Pkig	3.88133	36.864	9.49778
Bcar1	3.87994	0.514379	0.132574
Armc9	3.87767	9.56454	2.46657
Hk2	3.87539	2.46715	0.63662
Myo7a	3.87384	3.86605	0.997988
Cd302	3.87173	47.095	12.1638
Kif3a	3.8709	6.00686	1.5518
Shtn1	3.8687	4.7313	1.22297
Psap	3.86799	744.643	192.514
Ier5l	3.86185	14.3387	3.71291
AA388235	3.86183	1.32347	0.342705
Fat3	3.86159	0.386159	0
Serf1	3.85337	15.6139	4.05201
H2-DMb1	3.84975	73.5152	19.0961
Pdgfrl	3.84738	0.384738	0.0728033
Ftl1	3.84194	9112.24	2371.78
Esam	3.83137	4.49067	1.17208
Ifi205	3.82795	6.83328	1.7851
Amz1	3.82795	3.8758	1.0125
Gna15	3.82769	50.55	13.2064
Cdh5	3.82286	0.382286	0
Spi1	3.81669	44.1816	11.5759
4930557K07Rik	3.81667	7.15397	1.8744
4933433G15Rik	3.81667	1.16885	0.306249
Adrb1	3.81666	1.45134	0.380264
Gm5483	3.81666	5.39012	1.41226
B930059L03Rik	3.81666	4.02383	1.05428
Cd55b	3.80666	0.380666	0.0864393
Aplnr	3.79728	0.379728	0
Ceacam1	3.79248	6.48052	1.70878
Utf1	3.78732	7.67553	2.02664
Uggt2	3.78732	0.579308	0.15296
Ly6g5b	3.7873	4.3187	1.14031
Aqp9	3.78216	2.54389	0.672602
Smco4	3.78087	20.2913	5.36684
Itgb5	3.7762	22.3952	5.93062
Cyp2c29	3.76889	0.376889	0
1700128F08Rik	3.76794	0.376794	0
Snx8	3.76021	7.84564	2.08649
Cd8b1	3.76008	74.7654	19.884
Hsd17b11	3.75622	16.5251	4.3994
Ryr1	3.7561	0.37561	0.0700152
Ptpro	3.75143	2.52131	0.672093
Lgals1	3.74965	928.825	247.71
Pbx3	3.74557	6.15123	1.64227
Bfsp1	3.7442	0.66737	0.178241
Tcf4	3.74388	7.08234	1.89171
G630064G18Rik	3.74328	0.910111	0.243132
Maged1	3.73988	9.21724	2.46458
Cntln	3.71425	3.54806	0.955255
Ryk	3.70779	6.33228	1.70783
Cep126	3.70563	0.370563	0
Gm13084	3.70318	0.370318	0
Lmln	3.69924	0.914222	0.247138
Ccdc114	3.69923	1.58944	0.429668
B4galt4	3.69124	22.067	5.9782
Gm7030	3.68904	0.368904	0
Gm4262	3.68823	3.20517	0.869026
Gprc5c	3.68788	1.28484	0.348395
Spock2	3.68695	4.12526	1.11888
Platr17	3.68618	16.03	4.34868
Fbxw22	3.68026	0.368026	0.0596922
Gm11715	3.67875	0.367875	0
Itga5	3.67407	8.94716	2.43522
Opcml	3.67204	0.367204	0
Appbp2os	3.66989	4.91787	1.34006
Cd70	3.66987	3.35064	0.913013
Hist1h2ae	3.64891	7.04177	1.92983
5830444B04Rik	3.64681	14.0835	3.86187
Ahnak	3.64669	39.9236	10.9479
Six4	3.6428	0.36428	0.0359646
Nr1d1	3.64211	5.08358	1.39578
Hmga2	3.6398	0.36398	0.0486179
Scml2	3.63665	0.363665	0.0214627
Mettl7a1	3.63318	6.69545	1.84286
Itga2	3.63318	1.3983	0.384869
Tnni2	3.63317	6.10961	1.68162
Dcdc2b	3.63316	4.27449	1.17652
Pdzrn4	3.62679	0.362679	0
Plod1	3.62223	17.3321	4.78492
BC055324	3.61977	10.5963	2.92734
4930433N12Rik	3.61857	0.361857	0
Glrx	3.61537	267.726	74.0522
2510009E07Rik	3.61483	6.75402	1.86842
Aspm	3.61117	1.44261	0.399486
Vmn1r82	3.60554	0.360554	0
Bard1	3.60315	1.45918	0.404973
Gcnt7	3.59966	3.96931	1.10269
Gpr137b-ps	3.59647	15.2322	4.23532
Gm5861	3.59646	0.359646	0
Pcdhgb8	3.59548	0.359548	0.0651764
Hoxd9	3.59241	0.359241	0
Crmp1	3.59118	24.3486	6.78011
Thnsl2	3.58916	7.65115	2.13174
Jdp2	3.58757	11.332	3.15868
Dusp4	3.5793	29.2515	8.17241
Osm	3.57548	71.6594	20.0419
Gabrd	3.57489	3.50827	0.981365
Sirpb1a	3.57489	11.4504	3.20301
Appl2	3.57068	13.9683	3.91194
Sepn1	3.56786	6.27277	1.75813
Rsad2	3.56639	11.733	3.28988
Pcyt1a	3.56335	10.5069	2.9486
2900011O08Rik	3.56142	0.356142	0
Grn	3.55931	161.084	45.2571
C030016D13Rik	3.55925	0.355925	0.0404106
C4b	3.55695	1.72043	0.483681
Syngr2	3.55499	309.315	87.0086
Abat	3.55415	1.31654	0.370423
Nr4a3	3.55051	16.9749	4.78098
Dnah6	3.55033	0.355033	0
Actg2	3.54824	43.2882	12.1999
Fam151b	3.54565	11.3526	3.20184
Dusp14	3.54143	13.2777	3.74925
Cox6b2	3.54104	17.2019	4.85787
Grik1	3.53453	0.353453	0
A230009B12Rik	3.53164	0.353164	0
Rarres1	3.53133	0.353133	0
Lincenc1	3.52952	0.352952	0
Trnp1	3.52541	0.352541	0
Cacna1s	3.52324	1.30702	0.370971
Derl3	3.52309	4.51939	1.28279
4930404N11Rik	3.52309	4.88579	1.38679
Ntf5	3.52309	0.387286	0.109928
Arhgap42	3.52309	0.457811	0.129946
H2-Eb2	3.52308	2.99978	0.851464
Fscn1	3.52308	2.90222	0.823773
4930595D18Rik	3.52308	1.6716	0.474471
Mustn1	3.52308	2.80012	0.794793
Snora33	3.52308	328.065	93.1188
Slc6a4	3.52308	1.33846	0.379912
4930592A05Rik	3.52308	1.70363	0.483563
Hist1h3e	3.52308	6.48838	1.84168
Israa	3.52308	1.59633	0.453107
Usp17la	3.52307	0.41766	0.11855
Nfib	3.51732	0.351732	0.0110824
Asah1	3.51277	127.378	36.2614
Gm10007	3.51246	0.351246	0
Rell1	3.51221	9.05062	2.5769
Klra17	3.50737	0.350737	0.0995541
Ms4a7	3.50261	12.8803	3.67734
Erc1	3.50202	12.716	3.63105
Gpr160	3.501	10.667	3.04684
Apoa4	3.49639	0.349639	0
Zdhhc1	3.49638	6.02916	1.7244
Trove2	3.49512	2.49518	0.713903
Nxpe2	3.49511	0.349511	0.0915747
Olfr342	3.48714	0.348714	0
Nanos1	3.48394	4.06517	1.16683
4933439K11Rik	3.47762	0.347762	0
Pmaip1	3.47011	72.8022	20.9798
P2rx4	3.46771	95.3845	27.5065
Mettl21b	3.46141	0.346141	0
Tulp3	3.46018	1.4759	0.426539
Olfr373	3.45875	0.345875	0
Fam132a	3.45703	23.9703	6.93378
Pirb	3.45324	30.0053	8.68903
Armcx4	3.45262	0.945775	0.27393
Ldlrad4	3.45191	57.7055	16.717
Gpd1	3.44649	2.96713	0.860913
Dab2ip	3.44264	0.844445	0.24529
P2ry14	3.43672	6.57891	1.9143
Bcl6b	3.43211	0.343211	0.0599494
Pram1	3.42952	3.20139	0.93348
Hist1h2bp	3.42737	0.342737	0
Bambi	3.42656	4.99332	1.45724
1700020L24Rik	3.42522	4.11335	1.2009
Slc36a1	3.42399	5.21546	1.52321
Fam186b	3.42229	0.342229	0.0647593
Pzp	3.41879	0.341879	0
Vps37b	3.41058	136.363	39.9824
A730043L09Rik	3.40886	0.340886	0
Pld2	3.40838	4.99989	1.46694
2310010J17Rik	3.40807	46.1074	13.5289
Ttc34	3.40742	0.340742	0
2010012O05Rik	3.40407	12.3469	3.6271
Il1r2	3.40359	149.136	43.8173
Hgf	3.39996	2.61466	0.769026
Disc1	3.39729	1.04268	0.306915
Adarb1	3.39266	1.28866	0.379838
1700003C15Rik	3.3923	0.33923	0
Styxl1	3.39112	3.04874	0.899035
Mtx3	3.38962	1.77838	0.524654
C1qtnf2	3.38846	0.338846	0
Gm3258	3.38554	0.338554	0
E2f1	3.38472	5.73909	1.69559
Adcy9	3.38379	1.0132	0.299428
1700001J11Rik	3.38334	0.338334	0.0853632
Cenpb	3.38172	10.5017	3.10543
Ly6c2	3.37395	103.745	30.7488
Amica1	3.37209	15.1794	4.50148
Rnd3	3.37122	3.60077	1.06809
Plcd4	3.36304	0.336304	0.0695698
Stau2	3.36297	1.33046	0.395621
Dpp7	3.36294	29.5929	8.79972
Mlana	3.35966	0.335966	0
Tnfrsf23	3.35689	4.58518	1.3659
Cpxm2	3.34885	0.334885	0
Ak8	3.34693	1.18524	0.354127
Cdc45	3.34575	17.8064	5.32209
0610009B22Rik	3.33624	36.1899	10.8475
Ky	3.32736	0.55114	0.165639
Gzmm	3.32379	2.4423	0.734793
C330013J21Rik	3.3229	10.4483	3.14433
Ankrd9	3.31982	5.31447	1.60083
Gm16223	3.31297	0.331297	0
Dusp26	3.31235	0.331235	0.062679
Trim43b	3.30905	0.330905	0.0469625
B3gnt8	3.30823	2.01176	0.608108
Gm5069	3.30289	0.377814	0.114389
Ncapg	3.30288	6.57266	1.98998
Gm17644	3.30245	52.2754	15.8293
P2ry10	3.29692	116.328	35.2838
AI607873	3.29474	2.62008	0.795231
Sh2b2	3.29008	1.77961	0.540901
Adap2	3.28822	6.85084	2.08345
Ogfrl1	3.28821	3.07868	0.936278
Cpt1c	3.28661	0.328661	0
C86187	3.28215	0.328215	0.053235
Tmbim1	3.2813	30.7327	9.36602
Klrb1f	3.28129	5.48658	1.67208
A930013F10Rik	3.27843	7.69922	2.34845
Pilra	3.26921	22.5249	6.89001
Fads2	3.26781	0.326781	0.0742035
Tgfb1i1	3.26614	1.24126	0.380039
Serpine2	3.26403	5.7959	1.77569
Zc3h12c	3.26095	4.45931	1.36749
Ar	3.25884	1.27584	0.391501
Ccl27a	3.25684	2.98258	0.915789
Olfr418	3.25551	0.325551	0
Phldb1	3.24784	0.954205	0.293797
Tgif1	3.24337	198.39	61.1679
Crym	3.24295	0.324295	0
Megf11	3.23126	2.0718	0.641175
Pianp	3.23048	0.5062	0.156695
Srd5a1	3.2295	1.14109	0.353333
Hist1h3a	3.22949	6.36003	1.96936
Cbln3	3.22948	0.413965	0.128183
Cmtm2a	3.22948	1.06694	0.330375
Gipc2	3.21838	0.321838	0
Plekhf1	3.21221	3.89911	1.21384
1700001O22Rik	3.20835	2.8899	0.900744
Pmepa1	3.20791	14.6017	4.55178
Vnn3	3.2028	2.12006	0.66194
Ninj1	3.20144	118.99	37.1676
Slc25a19	3.19314	82.8689	25.9522
Dhrs2	3.19118	0.319118	0
Soat1	3.19009	30.0514	9.42025
Tifa	3.18982	5.90186	1.85022
Pld4	3.18839	78.1928	24.5242
Apobec1	3.18787	50.6132	15.8768
Prps1l1	3.18433	2.72018	0.85424
Ubtd1	3.17903	14.8798	4.68061
Hk3	3.17887	7.34512	2.31061
B130024G19Rik	3.17811	0.317811	0
Chst2	3.1756	12.9955	4.0923
Gem	3.17219	37.4836	11.8163
1700099I09Rik	3.17205	0.501682	0.158157
P2ry1	3.17082	0.447666	0.141183
Rab26os	3.17077	16.7324	5.27707
Lrrc6	3.17017	0.317017	0.0514187
E130317F20Rik	3.17005	1.80605	0.569723
Kctd12b	3.16425	1.79656	0.567768
Hic1	3.16386	2.71855	0.859251
Mcee	3.15808	69.3056	21.9455
Ube2t	3.1577	24.7371	7.83391
Pqlc2	3.15766	15.5692	4.93061
Fbxl13	3.15701	0.315701	0
Rap2a	3.15224	5.82956	1.84934
A530016L24Rik	3.14923	0.314923	0
Colec12	3.14767	11.8952	3.77905
C230024C17Rik	3.14562	0.678796	0.215791
Cenpw	3.14276	10.2295	3.25494
0610040F04Rik	3.14225	0.314225	0.063089
Dock6	3.13162	2.13995	0.683336
Pcdhgb6	3.12985	2.69387	0.860702
Ssxb2	3.12405	0.312405	0
Arap3	3.12278	0.660412	0.211482
Fam72a	3.12272	3.49336	1.11869
Ccl4	3.12183	59.9745	19.2113
Umad1	3.12068	17.7794	5.69729
Tmem86a	3.12002	11.2173	3.59527
St3gal3	3.11807	5.41631	1.73707
Armcx1	3.11447	2.94182	0.944565
Emb	3.10939	237.808	76.4807
Palmd	3.10923	0.310923	0
Tmem45b	3.10859	3.72916	1.19963
Slc27a1	3.099	15.5993	5.03365
Bmpr2	3.099	1.48373	0.478777
1700071M16Rik	3.08885	5.53658	1.79244
Mxd1	3.08754	91.1575	29.5243
Trf	3.08733	253.079	81.9735
Bhlhe41	3.08279	0.513812	0.166671
Zfp647	3.08273	2.96618	0.962193
4930451G09Rik	3.08272	0.346578	0.112426
Nap1l5	3.08271	1.05824	0.343282
Xlr3a	3.0827	0.413298	0.13407
Crb3	3.0827	2.50956	0.814078
Enkd1	3.0827	5.00729	1.62432
Hist1h4b	3.0827	2.45872	0.797587
Lrrc17	3.0827	0.901094	0.292307
Ccl19	3.0827	2.32358	0.753749
Rsg1	3.0827	6.40418	2.07746
Eid2b	3.08269	2.95211	0.95764
Apoc1	3.08269	18.5947	6.03197
Gm6034	3.08269	0.417359	0.135388
Cpd	3.07881	3.75196	1.21864
Arhgap19	3.07392	6.61464	2.15186
Hpse	3.05617	8.51357	2.7857
Hexa	3.05608	179.511	58.739
Extl2	3.05587	6.83315	2.23607
Ces4a	3.05472	0.305472	0
Clec1a	3.05405	0.305405	0
Gyk	3.05189	4.25608	1.39457
Echdc2	3.04931	3.2119	1.05332
St3gal6	3.04746	21.2253	6.96491
Gm9199	3.04699	10.0699	3.30487
Poc1a	3.04495	6.85817	2.25231
Atp1a3	3.03914	7.86924	2.5893
Ssc4d	3.03907	0.303907	0.0383385
Gadd45g	3.03892	57.4894	18.9177
Thg1l	3.0315	3.50438	1.15599
Rras	3.03123	61.0217	20.131
Rps27	3.03072	969.831	320
Gm13031	3.01979	2.84817	0.943169
Med31	3.01893	44.3109	14.6777
Dusp16	3.01662	1.92006	0.636493
Arhgap32	3.0154	0.30154	0.019762
Dbi	3.01007	354.737	117.85
Gss	3.00607	23.8085	7.92015
Comtd1	3.00498	14.5431	4.83966
Cyp2e1	3.00262	4.17025	1.38887
Srxn1	2.99837	5.2202	1.74101
Trip10	2.99678	2.77887	0.927284
1700027J07Rik	2.99182	0.299182	0
Lrrc8b	2.98868	9.7446	3.2605
Plekho1	2.98833	13.9889	4.68118
Oasl2	2.98724	14.0727	4.71094
Capg	2.9869	913.017	305.674
Myo1f	2.98629	63.8881	21.3938
Cfap52	2.98405	0.298405	0
Rspo2	2.98384	0.298384	0.0923935
Otud3	2.98107	5.114	1.71549
Nxnl1	2.97521	0.297521	0.0375329
3200001D21Rik	2.97262	1.10551	0.371897
Snora65	2.97261	1060.33	356.7
Dnase1l1	2.9632	36.717	12.391
Zfp9	2.96259	0.8466	0.285763
Bcas3os1	2.96259	1.07285	0.362133
Gfpt2	2.96259	2.26311	0.763897
Stard4	2.96151	15.3274	5.17553
Tuft1	2.96116	4.37005	1.47579
Egln3	2.95522	8.77818	2.9704
Mir22hg	2.95135	10.4157	3.52913
Gm11696	2.95058	2.22614	0.754476
2610306M01Rik	2.94508	11.0068	3.73735
Sirpa	2.94462	55.0982	18.7115
Cd8a	2.94424	12.1713	4.13394
Leap2	2.94096	0.294096	0
Zkscan14	2.94017	43.9899	14.9617
Lrrc9	2.93977	0.293977	0
Igdcc4	2.93663	0.423441	0.144193
Ccdc63	2.9366	0.307033	0.104554
Gm6981	2.93632	0.675482	0.230044
4930504C09Rik	2.93591	4.7574	1.62042
4930429F24Rik	2.9359	0.647584	0.220574
Psg29	2.9359	0.324696	0.110595
4930563F08Rik	2.9359	2.76845	0.942965
Foxr1	2.9359	1.16546	0.396969
Trim30b	2.9359	2.32037	0.790345
N4bp1	2.92946	16.4729	5.62318
Brca1	2.92797	1.62261	0.554176
Ccdc109b	2.92649	82.4032	28.1577
Ctsw	2.92405	272.985	93.3584
Sash1	2.92322	0.292322	0.0968022
Kcnk12	2.92297	0.292297	0
4930441H08Rik	2.92074	0.292074	0
AW822252	2.91984	0.291984	0
Lactbl1	2.91962	0.291962	0.0552474
Bspry	2.91863	9.3541	3.20496
S100a8	2.91693	804.34	275.749
Crat	2.9154	8.66828	2.97327
Slc18b1	2.90844	0.290844	0.0733812
Zkscan7	2.90654	9.71573	3.34271
A230072E10Rik	2.90654	0.909675	0.312975
Mmp9	2.89568	13.7491	4.74815
Ifi30	2.89545	91.6656	31.6585
Ifi204	2.89396	5.61785	1.94123
Padi1	2.89396	0.55074	0.190307
Ablim2	2.88758	1.33391	0.461947
Bcl2a1b	2.88353	319.726	110.88
Samsn1	2.88319	224.263	77.7829
Man2c1os	2.88253	4.49847	1.5606
Cks2	2.88153	92.6713	32.1604
Plac8	2.88117	134.432	46.6589
Atcay	2.87822	4.48177	1.55713
Tyms	2.87109	17.5091	6.09841
Skp2	2.87054	4.44319	1.54786
Ppp1r12b	2.86717	6.85317	2.39022
Pla2g15	2.865	29.3173	10.2329
Ctbs	2.8648	7.92178	2.76521
Gje1	2.8625	0.870389	0.304066
Rassf4	2.86041	9.44266	3.30116
Ctnna1	2.85973	19.0101	6.64751
Serpinb1a	2.85801	39.4994	13.8206
Naip2	2.85492	8.72971	3.05778
Gm5862	2.85146	0.285146	0
Unc119	2.8487	93.992	32.9947
Dnase2a	2.84556	17.4069	6.11721
Sema4f	2.84315	7.79914	2.74313
1700049E22Rik	2.84256	0.284256	0
Pou4f1	2.84139	0.284139	0.0268836
Cldn10	2.84119	11.5135	4.05235
Gjb5	2.83964	0.283964	0
Slco2b1	2.82406	3.87653	1.37268
Il11ra1	2.82123	7.71046	2.73301
Prr18	2.81855	0.446554	0.158434
Gm16062	2.81847	9.39878	3.33471
Nr2f6	2.81846	6.08669	2.15958
Diap3	2.81846	1.23276	0.437388
Kank3	2.8117	2.90668	1.03378
4931428F04Rik	2.81143	1.93179	0.687121
Mrgpre	2.80862	10.9037	3.88222
Got1	2.80822	52.8878	18.8332
Lat2	2.80722	27.3754	9.75178
Dus4l	2.80456	6.58998	2.34974
Cask	2.7998	1.04438	0.37302
Tnfsf9	2.79774	17.9575	6.41857
Slc16a10	2.7895	2.02224	0.724946
Igsf6	2.78911	30.1885	10.8237
Pfkfb1	2.7891	8.43514	3.02432
Kif7	2.78814	1.12174	0.402326
Prdx1	2.7875	936.359	335.913
Rapgef3	2.78515	1.26267	0.453358
Taf15	2.78387	8.1684	2.93419
Clec2l	2.78341	0.278341	0
Tbc1d24	2.78314	0.962567	0.345857
Ifnk	2.7769	0.27769	0
Fancl	2.77591	31.3347	11.2881
C1qa	2.77502	111.799	40.2876
Bicd1	2.77443	2.85297	1.02831
Prdm1	2.76856	16.0325	5.79091
Cox6a2	2.76814	4.14535	1.49752
Lpcat2	2.76463	14.8153	5.35887
Eps8	2.76232	0.995091	0.360238
Entpd7	2.76133	3.37382	1.22181
Hist1h4i	2.75975	20.4837	7.4223
Kbtbd6	2.7564	0.27564	0.0695453
Cst3	2.75513	827.797	300.457
2410141K09Rik	2.75184	0.275184	0.0751868
Creg1	2.75068	131.629	47.8533
Tcn2	2.74839	56.9077	20.7058
C1qc	2.74811	281.72	102.514
Cks1b	2.7446	74.7595	27.2388
Ypel2	2.74324	5.41161	1.97271
Dapk1	2.74273	3.54218	1.29148
Zbtb32	2.74256	20.766	7.57175
D930028M14Rik	2.73667	10.6213	3.8811
Cep55	2.73606	5.73297	2.09534
2500004C02Rik	2.73406	7.49066	2.73976
H2-Aa	2.73197	802.9	293.891
Cenpe	2.73187	2.0443	0.748314
1110059G10Rik	2.73113	9.94276	3.64053
S100a9	2.7287	328.312	120.318
BC028528	2.72619	46.2354	16.9597
Ctla4	2.72109	601.035	220.88
Lxn	2.72102	69.7808	25.6451
Klhl30	2.71915	0.271915	0.0343027
4833419F23Rik	2.71571	4.67153	1.72019
Plod3	2.71433	13.5601	4.99575
Nr4a2	2.71247	8.95616	3.30185
Hyal4	2.7115	0.27115	0
Hspb11	2.71139	38.014	14.0201
Chdh	2.71032	2.04435	0.754283
Nme7	2.70601	14.1194	5.2178
Pld3	2.70541	290.585	107.409
Src	2.70522	3.99145	1.47546
A330093E20Rik	2.70449	0.270449	0
Ctsb	2.7037	536.306	198.36
Gm15417	2.6983	11.7587	4.35781
Vnn1	2.69346	0.269346	0
Slfn9	2.69327	8.61686	3.19941
Rpp38	2.68916	29.7752	11.0723
Fam214b	2.68765	7.2033	2.68015
Cyp2b19	2.68433	0.268433	0
Kif5c	2.68426	2.45953	0.916279
Cx3cr1	2.68327	3.13948	1.17002
Esd	2.68283	142.771	53.2166
Cdc42ep2	2.68235	4.4369	1.65411
Scrt1	2.68145	0.268145	0
Trmt61b	2.68112	22.3416	8.33293
Lsr	2.68001	10.7978	4.02902
Cmtm3	2.67987	38.74	14.4559
Nf1	2.67903	1.06569	0.39779
Lrrtm4	2.6758	0.26758	0
Mug1	2.6734	0.26734	0
Rad51ap1	2.66983	5.06531	1.89724
Myo5a	2.66864	6.75201	2.53013
Ctnnbip1	2.66338	2.72725	1.02398
Tagln2	2.66191	569.998	214.131
Plk3	2.66039	63.7099	23.9476
Fbxw21	2.65926	0.265926	0
[truncated: 22,348 more rows]

## Sheet: Table S4
Product name	Clone	Souce	Cat#
APC anti-mouse CD8a Antibody	53-6.7	BioLegend	100424
APC anti-mouse CD25 Antibody	PC61	BioLegend	102012
APC anti-mouse CD3 Antibody	17A2	BioLegend	100236
APC anti-mouse CD80 Antibody	16-10A1	BioLegend	104714
APC anti-mouse CD86 Antibody	GL-1	BioLegend	105012
APC/Cyanine7 anti-mouse CD45.2 Antibody	104	BioLegend	109824
APC/Cyanine7 anti-mouse MHC II Antibody	M5/114.15.2	BioLegend	107628
Brilliant Violet 421™ anti-mouse CD11c Antibody	N418	BioLegend	117330
Brilliant Violet 421™ anti-mouse CD8a Antibody	53-6.7	BioLegend	100738
Brilliant Violet 421™ anti-mouse NK-1.1 Antibody	PK136	BioLegend	108732
Brilliant Violet 421™ anti-mouse Siglec-F Antibody	S17007L	BioLegend	155509
Brilliant Violet 421™ anti-mouse/human CD11b Antibody	M1/70	BioLegend	101236
Brilliant Violet 421™ anti-mouse/human CD45R/B220 Antibody	RA3-6B2	BioLegend	103240
Brilliant Violet 510™ anti-mouse CD45.2 Antibody	104	BioLegend	109838
Brilliant Violet 605™ anti-mouse/human CD11b Antibody	M1/70	BioLegend	101257
Brilliant Violet 711™ anti-mouse Gr-1 Antibody	RB6-8C5	BioLegend	108443
FITC anti-mouse Ly-6G Antibody	1A8	BioLegend	127606
PE anti-mouse CD64 Antibody	X54-5/7.1	BioLegend	139304
PE anti-Mouse ST2 Antibody	U29-93	BD	566311
PE/Cyanine7 anti-mouse CD11c Antibody	N418	BioLegend	117318
PE/Cyanine7 anti-mouse CD4 Antibody	GK1.5	BioLegend	100422
PerCP/Cyanine5.5 anti-mouse CD25 Antibody	PC61	BioLegend	102030
Purified anti-mouse CD16/32 Antibody	93	BioLegend	101302
InVivoMAb anti-TGF-β	1D11.16.8	Bio X cel	BE0057
InVivoMAb mouse IgG1 isotype control	MOPC-21	Bio X cel	BE0083
Mouse IL-33 Antibody	N/A	R&D Systems	AF3626
Normal Goat IgG Control	N/A	R&D Systems	AB-108-C
Trefoil factor 1 Polyclonal antibody	N/A	Proteintech	13734-1-AP
CF594 Donkey Anti-Rabbit IgG (H+L), Highly Cross-Adsorbed	N/A	Biothium	20152

## Sheet: Table S5
Barcode/
Primary stain
Label	Target	Clone	Manufacturer	Titre	Concentration (μg/ml)
194Pt	CD45	30-F11	Biolegend	100	1
195Pt	CD45	30-F11	Biolegend	100	1
196Pt	CD45	30-F11	Biolegend	100	1
198Pt	CD45	30-F11	Biolegend	100	1
89Y	CD45	30-F11	Fluidigm	100
	FC block	93	Biolegend	50	10
Secondary stain
Label	Target	Clone	Manufacturer	Titre	Concentration (μg/ml)
110Cd	CD44	IM7	Biolegend	200	0.5
111Cd	CD8a	53-6.7	Biolegend	100	1
113Cd	CD4	RM4-5	Biolegend	100	1
116Cd	B220	RA3-6B2	Biolegend	200	0.5
141Pr	Ly6G	1A8	Biolegend	100	1
142Nd	CD11c	N418	Biolegend	100	1
143Nd	CD103	2-E7	Biolegend	100	1
144Nd	IgE	RME-1	Biolegend	100	1
145Nd	CD69	H1.2F3	Biolegend	100	1
146Nd	CD14	Sa14-2	Biolegend	800	0.125
147Sm	KLRG1	2F1	eBioscience	100	1
148Nd	CD11b	M1/70	Biolegend	100	1
149Sm	Ly6C	HK1.4	Biolegend	200	0.5
150Nd	CD73	TY/11.8	Biolegend	200	0.5
151Eu	CD25	PC61	BD	200	0.5
152Sm	CD3e	145-2C11	Biolegend	100	1
153Eu	PD-L1	10F.9G2	Fluidigm	100
154Sm	OX40	OX-86	eBioscience	100	1
155Gd	CD90	RMP1-30	Biolegend	400	0.25
156Gd	TCR γ/δ	GL3	Biolegend	100	1
160Gd	CD62L	MEL-14	Biolegend	400	0.25
163Dy	CD172	P84	Biolegend	200	0.5
166Er	ICOS	C398.4A	eBioscience	100	1
169Tm	TCRβ	H57-597	Biolegend	100	1
170Er	Nk1.1	PK136	Biolegend	100	1
171Yb	CD80	16-10A1	Biolegend	100	1
173Yb	CD86	GL-1	Biolegend	100	1
174Yb	Lag3	C9B7W	Fluidigm	50
175Lu	CD38	90	Fluidigm	200
209Bi	MHCII	M5/114.15.2	Fluidigm	200
Live/Dead
90Zr	ZrCl4			500	0.2 μM
Intracellular stain
Label	Target	Clone	Manufacturer	Titre	Concentration (μg/ml)
158Gd	Foxp3	FJK-16s	eBioscience	100	1
159Tb	RORγt	B2D	Fluidigm	100
161Dy	T-bet	4B10	Biolegend	100	1
162Dy	iNOS	CXNFT	eBioscience	200	0.5
164Dy	CTLA-4	UC10-4B9	eBioscience	100	1
165Ho	BCL6	K112-91	BD	200	0.5
167Er	Gata-3	TAWJ	Fluidigm	100
168Er	KI67	Ki-67	Fluidigm	100
APC	Arg1	A1exF5	Invtitrogen	400	0.5
Intracellular stain (2nd)
176Yb	APC	APC003	Fluidigm	200	1
